# Supplementary material for: 4-(Dimethyl­amino)­benzaldehyde–2,4-di­nitro­aniline (1/1)
Source: Acta Crystallogr Sect E Struct Rep Online. 2011 Jun 18;67(Pt 7):o1676. doi: 10.1107/S160053681102232X (PMC3152079; doi:10.1107/S160053681102232X)
Supplement: Supplementary file 2 [file e-67-o1676-Isup2.hkl]

# 
# h,k,l, Fc-squared, Fo-squared, sigma(Fo-squared) and status flag 
# 
data_I
_shelx_title ' 110512b in P2(1)/n' 
_shelx_refln_list_code          4 
_shelx_F_calc_maximum      528.77 
_exptl_crystal_F_000      1392.00 
_reflns_d_resolution_high  0.8403 
 
loop_ 
 _symmetry_equiv_pos_as_xyz 
 'x, y, z' 
 '-x+1/2, y+1/2, -z+1/2' 
 '-x, -y, -z' 
 'x-1/2, -y-1/2, z-1/2' 
 
_cell_length_a    18.7512 
_cell_length_b     7.3182 
_cell_length_c    24.3385 
_cell_angle_alpha  90.000 
_cell_angle_beta  109.493 
_cell_angle_gamma  90.000 
 
_shelx_F_squared_multiplier     1.000 
 
loop_ 
 _refln_index_h 
 _refln_index_k 
 _refln_index_l 
 _refln_F_squared_calc 
 _refln_F_squared_meas 
 _refln_F_squared_sigma 
 _refln_observed_status 
   4   0   0    41448.43    40130.99    344.92 o 
   6   0   0      168.73      141.10     17.26 o 
   8   0   0     8661.97     8863.95    139.81 o 
  10   0   0       47.71       31.18     17.81 o 
  12   0   0     1427.63     1334.63     65.69 o 
  14   0   0       18.16       25.32     18.34 o 
  16   0   0     1382.98     1620.77     85.42 o 
  18   0   0       47.02       61.59     36.96 o 
  20   0   0       81.58       59.00     36.31 o 
   1   1   0       45.35      317.73     39.22 o 
   2   1   0     3066.90     3004.67    132.86 o 
   3   1   0    13128.17    12506.65    100.07 o 
   4   1   0     4102.03     3944.84     57.85 o 
   5   1   0     4391.02     4098.15     49.08 o 
   6   1   0      787.39      685.09     23.30 o 
   7   1   0     2053.01     2117.97     43.92 o 
   8   1   0     2485.55     2531.78     59.88 o 
   9   1   0     1638.11     1751.61     46.43 o 
  10   1   0      165.82      164.35     17.28 o 
  11   1   0      241.12      206.48     19.67 o 
  12   1   0      298.25      296.53     23.30 o 
  13   1   0       10.78        7.31     13.38 o 
  14   1   0       68.78       91.18     18.49 o 
  15   1   0      559.60      526.09     40.96 o 
  16   1   0       39.99       22.32     18.48 o 
  17   1   0      250.29      252.12     32.22 o 
  18   1   0       73.56       79.36     22.46 o 
  19   1   0      145.18      105.23     27.83 o 
  20   1   0        7.09      -16.82     27.21 o 
   0   2   0      741.19      748.83     44.74 o 
   1   2   0    17678.12    17215.55    354.59 o 
   2   2   0   279600.72   245473.70   7468.18 o 
   3   2   0    56286.90    59953.22    322.97 o 
   4   2   0      233.37      213.02     14.57 o 
   5   2   0      960.49      933.57     27.03 o 
   6   2   0     8684.48     8805.07    113.79 o 
   7   2   0       42.66       39.88      6.59 o 
   8   2   0       61.03       52.31      7.19 o 
   9   2   0       90.75       43.88     14.32 o 
  10   2   0       39.31       36.74     11.22 o 
  11   2   0      670.99      661.20     38.62 o 
  12   2   0        0.11       -2.12     10.49 o 
  13   2   0      128.09      105.02     20.44 o 
  14   2   0     1267.62     1186.85     56.59 o 
  15   2   0        0.39       -1.54     16.76 o 
  16   2   0       18.65        7.80     16.51 o 
  17   2   0       77.26       43.25     23.57 o 
  18   2   0      201.67      211.01     31.70 o 
  19   2   0       56.52       67.44     27.80 o 
  20   2   0        0.25       25.88     31.56 o 
   1   3   0     5379.97     5318.35     81.68 o 
   2   3   0      223.65      187.60     16.65 o 
   3   3   0      255.85      243.33     15.39 o 
   4   3   0       45.40       48.82     14.06 o 
   5   3   0     3093.80     3281.65     73.31 o 
   6   3   0      909.70      913.68     38.86 o 
   7   3   0     2539.84     2631.21     53.88 o 
   8   3   0      163.10      157.57     14.44 o 
   9   3   0      381.24      353.78     19.18 o 
  10   3   0      616.46      607.32     37.99 o 
  11   3   0      199.96      178.35     22.96 o 
  12   3   0       27.45       32.49     16.95 o 
  13   3   0      269.75      201.86     27.42 o 
  14   3   0       11.70       -2.28     15.33 o 
  15   3   0        5.67        2.26     15.81 o 
  16   3   0        0.97       -4.59     17.50 o 
  17   3   0      253.32      234.70     44.36 o 
  18   3   0        6.05       31.78     27.92 o 
  19   3   0       46.30       67.54     32.59 o 
   0   4   0     9001.92     9212.35    156.01 o 
   1   4   0      346.44      356.39     22.84 o 
   2   4   0       31.81       12.61     13.37 o 
   3   4   0      806.83      698.04     41.25 o 
   4   4   0    28748.79    31022.83    386.76 o 
   5   4   0    11587.09    12318.86    185.86 o 
   6   4   0      185.09      197.12     24.43 o 
   7   4   0       53.05       68.83     17.60 o 
   8   4   0       67.63       57.13     15.23 o 
   9   4   0      172.73      137.60     34.43 o 
  10   4   0        1.03       15.55     22.15 o 
  11   4   0      249.87      255.36     37.88 o 
  12   4   0      124.08      111.59     23.25 o 
  13   4   0      164.11      194.75     38.51 o 
  14   4   0       66.30       46.04     29.50 o 
  15   4   0      104.14       97.86     30.74 o 
  16   4   0       71.79       58.36     28.32 o 
  17   4   0       47.14       61.20     35.26 o 
  18   4   0        2.50       16.23     38.18 o 
   1   5   0      803.87      869.03     38.99 o 
   2   5   0       42.02       45.12     14.38 o 
   3   5   0      637.05      613.30     41.92 o 
   4   5   0        0.75       -9.08     16.71 o 
   5   5   0       98.68      122.60     23.50 o 
   6   5   0      236.01      180.59     24.70 o 
   7   5   0      259.85      325.88     32.16 o 
   8   5   0       23.50       37.41     26.36 o 
   9   5   0       99.95      110.97     35.29 o 
  10   5   0       38.29       51.76     28.15 o 
  11   5   0       54.24       43.63     27.22 o 
  12   5   0        2.31      -15.12     23.26 o 
  13   5   0       45.05       43.94     30.47 o 
  14   5   0        3.00       -6.02     24.50 o 
  15   5   0      113.22       99.63     41.95 o 
  16   5   0       10.23       39.09     30.83 o 
  17   5   0        0.88      -14.02     30.80 o 
   0   6   0       49.35       57.40     35.98 o 
   1   6   0       35.94       50.11     20.29 o 
   2   6   0      553.49      598.75     38.42 o 
   3   6   0      185.19      188.63     24.75 o 
   4   6   0       31.45       34.82     23.29 o 
   5   6   0        8.33       10.25     17.63 o 
   6   6   0     2284.42     2309.30    120.55 o 
   7   6   0     2021.05     2106.05     81.58 o 
   8   6   0      101.29       61.84     29.60 o 
   9   6   0       48.79       55.26     35.66 o 
  10   6   0       47.92       39.70     27.78 o 
  11   6   0       45.42       34.79     30.17 o 
  12   6   0       72.64       64.70     28.04 o 
  13   6   0       72.43       78.46     39.60 o 
  14   6   0        0.03        8.63     29.28 o 
  15   6   0        0.10      -17.67     27.92 o 
   1   7   0       82.22       93.81     33.12 o 
   2   7   0        3.41        2.00     22.11 o 
   3   7   0        0.02       21.24     24.77 o 
   4   7   0      109.60      116.20     29.40 o 
   5   7   0       18.57       15.10     22.78 o 
   6   7   0        3.14      -17.53     19.22 o 
   7   7   0        0.05       73.24     78.12 o 
   8   7   0       70.75       77.26     33.82 o 
   9   7   0        6.11       34.44     34.69 o 
  10   7   0        1.78       31.98     28.78 o 
  11   7   0        1.28       24.45     32.54 o 
  12   7   0       28.35       42.51     31.74 o 
   0   8   0        6.26       23.99     36.96 o 
   1   8   0       35.04       41.91     32.86 o 
   2   8   0       19.52       -4.15     25.44 o 
   3   8   0       19.42       37.60     48.63 o 
   4   8   0       51.23       45.38     37.60 o 
   5   8   0       32.35       33.07     49.27 o 
   6   8   0       23.41       33.71     48.63 o 
   7   8   0       17.18       34.75     33.76 o 
   8   8   0      115.61      117.56     42.16 o 
 -21   0   1        2.32        3.89     31.77 o 
 -19   0   1        9.29      -37.60     36.31 o 
 -17   0   1      152.76      169.07     35.33 o 
 -15   0   1      738.99      797.15     60.94 o 
 -13   0   1      293.64      276.33     34.81 o 
 -11   0   1      137.38      153.42     37.60 o 
  -9   0   1       25.43       18.22     12.92 o 
  -7   0   1    10058.11    10192.48    185.42 o 
  -5   0   1       24.74       16.98      8.21 o 
  -3   0   1    30461.75    27921.75    280.41 o 
   3   0   1       40.56       40.40      8.43 o 
   5   0   1     1118.98     1056.20     39.15 o 
   7   0   1        3.39        7.48      9.92 o 
   9   0   1     9011.11     9399.62    153.43 o 
  11   0   1       28.87       14.88     13.84 o 
  13   0   1       98.33      147.96     27.68 o 
  15   0   1      135.20       94.33     25.83 o 
  17   0   1       59.89       35.66     39.55 o 
  19   0   1        3.12       30.47     42.14 o 
 -21   1   1        4.48       14.68     29.76 o 
 -20   1   1       32.08       37.00     22.77 o 
 -19   1   1       11.84       15.86     23.57 o 
 -18   1   1      144.65      162.88     28.25 o 
 -17   1   1      112.93      117.79     26.07 o 
 -16   1   1      119.60      100.01     24.24 o 
 -15   1   1     1203.86     1196.30     57.54 o 
 -14   1   1      369.24      353.98     27.80 o 
 -13   1   1      178.87      148.67     20.53 o 
 -12   1   1       83.73       72.73     14.79 o 
 -11   1   1      305.90      336.92     23.60 o 
 -10   1   1      309.13      296.13     20.60 o 
  -9   1   1      225.62      216.29     17.33 o 
  -8   1   1      139.57      118.20     12.82 o 
  -7   1   1        8.39        2.09      6.08 o 
  -6   1   1      176.14      132.36     10.78 o 
  -5   1   1     6833.68     6676.42    128.81 o 
  -4   1   1     6070.50     5662.39     86.94 o 
  -3   1   1    10961.93    10475.91    242.00 o 
  -2   1   1     6189.60     5971.87     77.77 o 
  -1   1   1      336.89      323.83     13.97 o 
   0   1   1     3792.09     3595.02     74.56 o 
   1   1   1     1944.71     1811.42     39.49 o 
   2   1   1     3770.57     3447.77     82.96 o 
   3   1   1     3314.70     3315.98     50.98 o 
   4   1   1     1637.88     1634.91     38.31 o 
   5   1   1     3192.48     3203.59     47.01 o 
   6   1   1      634.93      579.14     21.81 o 
   7   1   1     4849.95     4838.54     68.03 o 
   8   1   1     4096.98     4130.78     66.93 o 
   9   1   1     2528.61     2678.25     56.87 o 
  10   1   1     2679.95     2670.99     59.88 o 
  11   1   1     1171.09     1113.14     40.89 o 
  12   1   1      805.63      810.88     37.12 o 
  13   1   1      128.95      113.50     17.49 o 
  14   1   1      414.55      416.48     35.87 o 
  15   1   1        7.62       -0.07     14.96 o 
  16   1   1      283.11      249.83     30.30 o 
  17   1   1       96.89       48.73     20.84 o 
  18   1   1      191.37      167.42     28.40 o 
  19   1   1       13.79       24.02     21.48 o 
  20   1   1        1.18        6.78     31.66 o 
 -20   2   1        0.74        1.72     29.24 o 
 -19   2   1       12.09       15.97     28.30 o 
 -18   2   1       19.53       12.42     20.95 o 
 -17   2   1       90.54       98.49     23.49 o 
 -16   2   1       10.91       17.21     20.67 o 
 -15   2   1      230.49      210.72     26.81 o 
 -14   2   1       15.95       18.41     16.15 o 
 -13   2   1      145.82      101.51     18.82 o 
 -12   2   1     1230.18     1155.03     51.12 o 
 -11   2   1       32.13       35.50     11.51 o 
 -10   2   1     1545.81     1499.25     42.76 o 
  -9   2   1      347.25      263.84     18.18 o 
  -8   2   1     1720.95     1751.18     30.56 o 
  -7   2   1      123.49      122.57      9.35 o 
  -6   2   1     1115.42     1124.44     28.58 o 
  -5   2   1      355.14      357.62     17.11 o 
  -4   2   1     5502.25     5725.11    134.55 o 
  -3   2   1     1129.80     1295.41     95.36 o 
  -2   2   1    11261.60    11387.54     90.91 o 
  -1   2   1     6761.83     6684.29    119.06 o 
   0   2   1    19832.93    19840.53    140.79 o 
   1   2   1     1600.68     1708.05     97.12 o 
   2   2   1    10664.70    11331.57    348.16 o 
   3   2   1        0.02       -6.27     16.50 o 
   4   2   1     6570.36     6756.03    126.81 o 
   5   2   1      596.17      541.60     21.02 o 
   6   2   1     3651.46     3655.76     50.62 o 
   7   2   1     2923.13     2948.04     42.21 o 
   8   2   1      500.48      540.24     23.50 o 
   9   2   1      118.05      117.55     13.34 o 
  10   2   1       42.44       40.68     11.82 o 
  11   2   1     1447.90     1685.70     86.35 o 
  12   2   1      717.13      639.73     40.59 o 
  13   2   1        2.53        1.38     15.66 o 
  14   2   1        1.45        8.19     14.07 o 
  15   2   1       21.71        1.69     14.09 o 
  16   2   1       50.29       49.44     21.22 o 
  17   2   1       76.22       93.30     26.70 o 
  18   2   1       30.67       35.91     22.70 o 
  19   2   1       30.27       15.40     21.57 o 
  20   2   1       25.85       43.51     26.34 o 
 -19   3   1      253.21      238.60     47.77 o 
 -18   3   1       54.88       57.76     33.13 o 
 -17   3   1       66.02       61.05     35.93 o 
 -16   3   1       13.81       31.61     24.75 o 
 -15   3   1      113.78      106.50     23.08 o 
 -14   3   1      110.82       68.27     20.23 o 
 -13   3   1      868.44      763.59     85.85 o 
 -12   3   1      520.53      471.55     35.56 o 
 -11   3   1      107.19       94.70     18.42 o 
 -10   3   1        8.70        6.66     13.02 o 
  -9   3   1       90.94      105.61     12.17 o 
  -8   3   1      637.44      632.76     26.58 o 
  -7   3   1      370.47      331.04     24.64 o 
  -6   3   1      722.94      747.66     36.53 o 
  -5   3   1      406.39      419.16     46.84 o 
  -4   3   1        5.86        0.71      7.44 o 
  -3   3   1      769.37      724.77     25.91 o 
  -2   3   1      509.45      495.29     28.90 o 
  -1   3   1     1178.57     1149.67     33.83 o 
   0   3   1     1880.35     1888.14     48.72 o 
   1   3   1      569.26      562.63     27.29 o 
   2   3   1      701.90      651.82     27.53 o 
   3   3   1     1007.74     1008.13     52.02 o 
   4   3   1      718.23      690.48     34.51 o 
   5   3   1     2388.34     2555.26     63.89 o 
   6   3   1     2131.44     2209.42     58.92 o 
   7   3   1      708.14      706.52     38.64 o 
   8   3   1      133.71      123.14     12.79 o 
   9   3   1      971.21      880.92     53.37 o 
  10   3   1      264.20      223.67     25.17 o 
  11   3   1      211.48      151.32     23.91 o 
  12   3   1      475.44      418.80     41.25 o 
  13   3   1       31.30       13.91     16.49 o 
  14   3   1      256.97      180.18     27.70 o 
  15   3   1      106.50       85.82     21.86 o 
  16   3   1      205.89      221.00     30.99 o 
  17   3   1        6.90       20.65     28.01 o 
  18   3   1        0.19        5.28     27.00 o 
  19   3   1       13.08       43.06     31.20 o 
 -18   4   1        0.00        4.75     31.66 o 
 -17   4   1       45.59       51.61     36.13 o 
 -16   4   1       81.81       78.73     37.26 o 
 -15   4   1        0.97        8.69     23.37 o 
 -14   4   1       58.17       79.43     33.18 o 
 -13   4   1       16.84        7.98     21.65 o 
 -12   4   1      302.38      269.17     40.77 o 
 -11   4   1      656.32      700.94     62.29 o 
 -10   4   1      373.70      398.39     48.17 o 
  -9   4   1       10.77       -2.65     10.14 o 
  -8   4   1       87.82       63.63     17.27 o 
  -7   4   1      279.25      223.00     24.92 o 
  -6   4   1       91.84      116.52     21.95 o 
  -5   4   1       31.35       58.27     22.24 o 
  -4   4   1      638.93      680.91     29.57 o 
  -3   4   1      741.20      718.34     30.95 o 
  -2   4   1       68.16       61.73     16.01 o 
  -1   4   1       20.46       25.83     11.96 o 
   0   4   1      117.23       91.01     15.18 o 
   1   4   1     1269.70     1198.82     45.11 o 
   2   4   1    10411.02    10593.49    216.46 o 
   3   4   1     3724.79     4019.04     98.72 o 
   4   4   1     5371.47     5795.38    210.10 o 
   5   4   1      646.42      754.24     49.56 o 
   6   4   1      470.98      440.97     32.66 o 
   7   4   1        7.25        3.36     12.32 o 
   8   4   1       96.80       99.67     17.33 o 
   9   4   1       60.15       56.24     21.31 o 
  10   4   1       42.20       22.15     21.47 o 
  11   4   1        0.28       -4.48     19.14 o 
  12   4   1        8.06       28.24     20.10 o 
  13   4   1       99.77      175.85     28.35 o 
  14   4   1      148.60      138.30     36.96 o 
  15   4   1        3.11      -13.73     26.36 o 
  16   4   1       44.81       25.32     30.46 o 
  17   4   1       20.66       34.22     28.43 o 
  18   4   1       64.50       67.75     34.38 o 
 -17   5   1       32.48      -14.02     26.40 o 
 -16   5   1       18.95        4.66     29.97 o 
 -15   5   1       32.34       22.60     27.25 o 
 -14   5   1        0.09        3.61     27.97 o 
 -13   5   1      155.59      136.30     37.96 o 
 -12   5   1       62.60       44.55     29.49 o 
 -11   5   1      243.43      252.15     59.97 o 
 -10   5   1      428.85      451.35     56.41 o 
  -9   5   1        0.00       28.73     55.76 o 
  -8   5   1       73.43       79.17     18.84 o 
  -7   5   1       22.88       21.54     15.06 o 
  -6   5   1      158.58      160.37     35.20 o 
  -5   5   1      435.84      437.20     36.77 o 
  -4   5   1       97.37       81.13     20.70 o 
  -3   5   1       43.57       45.68     18.92 o 
  -2   5   1        0.78        7.95      9.91 o 
  -1   5   1      359.29      339.34     25.20 o 
   0   5   1        0.75        5.75     12.98 o 
   1   5   1        6.80        6.64     12.98 o 
   2   5   1      311.72      288.67     27.48 o 
   3   5   1      143.64      201.69     32.55 o 
   4   5   1      326.40      316.02     31.11 o 
   5   5   1       89.07       56.01     20.31 o 
   6   5   1       72.67       77.99     18.79 o 
   7   5   1      363.84      377.76     32.63 o 
   8   5   1       72.22       38.79     50.25 o 
   9   5   1       68.00       63.23     27.11 o 
  10   5   1       14.37        3.38     19.91 o 
  11   5   1       10.47        6.28     25.55 o 
  12   5   1       63.61       19.62     27.42 o 
  13   5   1       62.24       29.50     28.30 o 
  14   5   1      157.39      142.92     42.72 o 
  15   5   1       11.68       23.32     29.65 o 
  16   5   1        1.76       15.49     29.36 o 
 -15   6   1       12.02        9.14     31.88 o 
 -14   6   1       21.48        2.33     36.72 o 
 -13   6   1       69.96       56.50     31.13 o 
 -12   6   1       23.14        0.67     32.77 o 
 -11   6   1        6.08       34.33     27.94 o 
 -10   6   1        0.61       -3.24     22.46 o 
  -9   6   1        0.54        5.68     21.49 o 
  -8   6   1      245.34      267.47     42.98 o 
  -7   6   1      239.16      227.62     29.65 o 
  -6   6   1      312.73      302.49     37.66 o 
  -5   6   1       10.81       11.80     18.45 o 
  -4   6   1      105.94      127.94     33.26 o 
  -3   6   1        0.08       -5.33     17.52 o 
  -2   6   1       29.12       44.85     17.72 o 
  -1   6   1      218.02      283.04     28.00 o 
   0   6   1        7.40       19.61     17.87 o 
   1   6   1      188.04      191.60     27.29 o 
   2   6   1      333.09      383.07     37.01 o 
   3   6   1     1494.67     1528.87     70.43 o 
   4   6   1     1728.78     1716.95     74.50 o 
   5   6   1      384.29      384.28     38.59 o 
   6   6   1       97.12       87.13     23.67 o 
   7   6   1        7.48       23.87     27.68 o 
   8   6   1      223.20      207.75     44.46 o 
   9   6   1       67.39       68.71     51.54 o 
  10   6   1        2.52       27.68     28.42 o 
  11   6   1        1.46        2.22     32.58 o 
  12   6   1       12.24        1.92     34.11 o 
  13   6   1        4.46       16.98     29.09 o 
  14   6   1       32.63       60.12     41.99 o 
 -12   7   1        0.49       13.47     37.56 o 
 -11   7   1      100.04      154.01     43.94 o 
 -10   7   1       13.35       24.47     38.04 o 
  -9   7   1       10.73       45.11     37.92 o 
  -8   7   1       87.53       84.82     33.93 o 
  -7   7   1       89.14      172.20     43.74 o 
  -6   7   1        7.48       22.79     22.11 o 
  -5   7   1        4.92        7.50     21.07 o 
  -4   7   1       29.45       22.77     21.84 o 
  -3   7   1       70.36       84.29     33.05 o 
  -2   7   1        1.24      -32.07     21.64 o 
  -1   7   1        0.27       -2.65     26.48 o 
   0   7   1        2.92       19.46     29.60 o 
   2   7   1        0.25       12.02     24.61 o 
   3   7   1        0.84       -4.66     23.05 o 
   4   7   1       32.58        7.06     23.78 o 
   5   7   1        8.12       10.71     23.40 o 
   6   7   1       24.11       35.74     31.93 o 
   7   7   1       14.68       64.06     34.59 o 
   8   7   1       15.24       -0.71     24.52 o 
   9   7   1       47.72       91.58     38.57 o 
  10   7   1       18.15       33.26     30.94 o 
  11   7   1        9.03        8.66     31.61 o 
  12   7   1       28.31       42.35     40.22 o 
  -8   8   1       23.52       44.59     43.11 o 
  -7   8   1        0.39        9.08     37.06 o 
  -6   8   1       16.72       68.08     59.65 o 
  -5   8   1       81.54      110.94     37.22 o 
  -4   8   1       32.53       49.85     35.42 o 
  -3   8   1        4.23      -23.99     29.18 o 
  -2   8   1       28.33       -0.65     49.27 o 
  -1   8   1       79.02      106.33     61.59 o 
   0   8   1       94.07      105.32     44.74 o 
   1   8   1       19.60       22.54     29.60 o 
   2   8   1        2.06        9.09     36.19 o 
   3   8   1        0.81        6.66     34.24 o 
   4   8   1        0.20      -33.07     39.55 o 
   6   8   1      426.42      370.47     59.09 o 
   7   8   1      173.32      167.57     43.71 o 
   8   8   1        0.60        7.28     40.42 o 
 -20   0   2       28.58       86.88     47.98 o 
 -18   0   2      111.84      121.69     30.46 o 
 -16   0   2      486.98      502.18     51.51 o 
 -14   0   2     1760.98     1880.72    114.43 o 
 -12   0   2       14.56       25.21     15.32 o 
 -10   0   2     4368.94     4721.41    110.00 o 
  -8   0   2       16.11       20.16     13.24 o 
  -6   0   2       94.08      119.58     15.05 o 
  -4   0   2      344.50      322.22     19.45 o 
  -2   0   2      688.55      647.04     29.18 o 
   2   0   2    59451.36    56804.30    319.67 o 
   4   0   2       17.03        9.76      8.47 o 
   6   0   2     6748.52     6655.37    156.90 o 
   8   0   2      269.55      242.12     25.19 o 
  10   0   2     4538.96     4794.31    115.22 o 
  12   0   2       21.27       12.36     13.71 o 
  14   0   2       10.23       -5.04     17.25 o 
  16   0   2       22.31       -8.76     24.18 o 
  18   0   2      185.64      182.83     49.92 o 
  20   0   2       13.98       42.79     44.09 o 
 -21   1   2        3.70       -7.26     30.57 o 
 -20   1   2       59.05       86.88     28.30 o 
 -19   1   2      295.37      322.56     36.97 o 
 -18   1   2      404.87      355.78     38.07 o 
 -17   1   2      879.29      923.22     55.68 o 
 -16   1   2      341.59      335.94     33.73 o 
 -15   1   2       89.21       73.65     16.90 o 
 -14   1   2       66.14       41.02     15.15 o 
 -13   1   2      104.44      116.88     17.20 o 
 -12   1   2       32.08       21.15     11.71 o 
 -11   1   2       84.01       83.89     12.62 o 
 -10   1   2       39.06       33.80     10.76 o 
  -9   1   2       57.48       57.31     11.57 o 
  -8   1   2      961.78     1028.56     31.80 o 
  -7   1   2      148.45      128.36     12.20 o 
  -6   1   2      427.95      375.47     17.00 o 
  -5   1   2      754.36      735.05     16.47 o 
  -4   1   2     3088.82     3112.45     67.99 o 
  -3   1   2     2238.00     2201.35     57.27 o 
  -2   1   2      992.84      952.28     25.26 o 
  -1   1   2     1016.68      983.28     22.84 o 
   0   1   2      823.20      761.59     65.16 o 
   1   1   2      206.28      183.35     13.55 o 
   2   1   2      114.12      114.39      9.92 o 
   3   1   2       15.41       11.86      6.66 o 
   4   1   2       56.81       39.37      6.35 o 
   5   1   2     3108.11     2892.19     45.87 o 
   6   1   2     1554.23     1512.55     36.09 o 
   7   1   2     1712.57     1659.69     40.12 o 
   8   1   2       62.08       39.75     10.36 o 
   9   1   2       70.92       74.50     13.33 o 
  10   1   2      159.07      145.76     16.29 o 
  11   1   2      281.02      236.11     20.51 o 
  12   1   2      125.27      150.37     18.04 o 
  13   1   2       28.14       37.58     15.56 o 
  14   1   2       22.63       19.40     16.44 o 
  15   1   2        2.13       -1.99     17.90 o 
  16   1   2       16.57       -9.67     15.27 o 
  17   1   2       83.25       47.56     19.79 o 
  18   1   2       72.24       63.64     21.80 o 
  19   1   2       31.18       44.01     22.65 o 
  20   1   2       10.06      -12.44     24.19 o 
 -20   2   2       13.75       15.62     30.68 o 
 -19   2   2       48.68       46.86     31.87 o 
 -18   2   2      115.25       69.59     22.21 o 
 -17   2   2      119.87      134.20     26.11 o 
 -16   2   2      374.46      336.77     33.80 o 
 -15   2   2        0.17       -1.89     17.73 o 
 -14   2   2      173.03      166.95     23.99 o 
 -13   2   2      659.95      631.76     39.38 o 
 -12   2   2       53.07       33.87     15.18 o 
 -11   2   2       40.51       26.18     11.05 o 
 -10   2   2       18.80       12.93     10.45 o 
  -9   2   2       63.51       57.07      8.82 o 
  -8   2   2     2400.25     2447.83     64.73 o 
  -7   2   2      332.58      286.41     13.23 o 
  -6   2   2        2.89        3.70      5.17 o 
  -5   2   2       19.16       12.68      6.67 o 
  -4   2   2       77.30       76.59     12.29 o 
  -3   2   2      120.46      103.03     10.43 o 
  -2   2   2     1612.80     1636.86     35.43 o 
  -1   2   2     9072.97     8696.94    262.02 o 
   0   2   2    13194.26    13141.48    111.24 o 
   1   2   2     4308.20     4328.19     59.94 o 
   2   2   2      898.23      813.22     40.52 o 
   3   2   2     9911.99    10099.02    252.53 o 
   4   2   2     1868.40     1742.50     37.52 o 
   5   2   2      441.00      398.31     18.18 o 
   6   2   2      137.07      121.83      9.82 o 
   7   2   2     1530.94     1530.10     40.97 o 
   8   2   2      137.75      123.94     19.99 o 
   9   2   2      821.39      806.17     30.83 o 
  10   2   2        5.98        2.71     10.36 o 
  11   2   2       18.19       23.37     12.95 o 
  12   2   2      555.45      599.67     40.59 o 
  13   2   2        0.02       22.86     18.04 o 
  14   2   2        2.51       -2.81     17.01 o 
  15   2   2        0.03      -23.43     17.89 o 
  16   2   2       55.19       64.40     22.39 o 
  17   2   2        9.97        3.60     18.15 o 
  18   2   2        0.03        3.27     21.43 o 
  19   2   2        1.77      -14.09     24.70 o 
 -20   3   2        0.89        1.63     32.74 o 
 -19   3   2        0.19        6.95     36.85 o 
 -18   3   2        0.73       -0.65     30.26 o 
 -17   3   2       30.15       15.43     25.89 o 
 -16   3   2      200.96      195.38     41.23 o 
 -15   3   2     1159.23     1099.86     81.68 o 
 -14   3   2      192.82      127.19     23.72 o 
 -13   3   2       73.41       54.71     17.37 o 
 -12   3   2       52.52       33.06     16.00 o 
 -11   3   2       75.53       55.45     15.09 o 
 -10   3   2       33.20       15.64     10.32 o 
  -9   3   2      151.90      153.11     14.19 o 
  -8   3   2        0.99        1.59      6.73 o 
  -7   3   2      448.42      419.90     30.04 o 
  -6   3   2       38.66       30.42      8.05 o 
  -5   3   2      198.35      214.18     17.59 o 
  -4   3   2      127.97       95.86     10.84 o 
  -3   3   2      882.37      903.57     29.73 o 
  -2   3   2     2540.59     2505.51     64.30 o 
  -1   3   2      203.70      220.20     16.70 o 
   0   3   2       13.90       10.42     10.80 o 
   1   3   2      137.14      128.62     15.23 o 
   2   3   2        5.28        1.51      8.78 o 
   3   3   2     3367.34     3488.88     93.38 o 
   4   3   2      392.04      325.71     32.00 o 
   5   3   2      287.02      282.75     25.04 o 
   6   3   2      148.63      153.10     23.10 o 
   7   3   2        0.01        0.97      8.69 o 
   8   3   2        3.13        4.55      7.20 o 
   9   3   2      140.95      134.34     20.92 o 
  10   3   2        0.10       -4.67     11.72 o 
  11   3   2        2.27       -5.37     10.61 o 
  12   3   2        3.96      -12.60     14.36 o 
  13   3   2       38.53       20.44     18.85 o 
  14   3   2        8.65       17.68     19.81 o 
  15   3   2       44.02        5.62     19.33 o 
  16   3   2       36.46       46.09     22.66 o 
  17   3   2       12.72        3.55     23.16 o 
  18   3   2       16.21       26.43     36.44 o 
  19   3   2        0.08        4.69     31.74 o 
 -19   4   2       78.81       94.82     45.14 o 
 -18   4   2       39.50       31.02     31.40 o 
 -17   4   2       26.14       46.16     32.51 o 
 -16   4   2       10.41      -13.02     27.88 o 
 -15   4   2       29.10        3.07     33.64 o 
 -14   4   2        0.23      -11.67     21.09 o 
 -13   4   2       11.20       46.79     27.86 o 
 -12   4   2       25.40       24.13     21.31 o 
 -11   4   2      317.20      268.54     41.25 o 
 -10   4   2       82.01       48.87     24.61 o 
  -9   4   2       12.73       11.64     11.96 o 
  -8   4   2        8.62        7.68     12.65 o 
  -7   4   2      102.95      101.53     19.75 o 
  -6   4   2      938.05      930.97     47.56 o 
  -5   4   2      639.73      674.28     28.84 o 
  -4   4   2      640.39      647.95     28.95 o 
  -3   4   2     3865.87     4113.88     74.12 o 
  -2   4   2     2180.71     2172.49     48.43 o 
  -1   4   2      180.04      159.18     15.64 o 
   0   4   2       41.10       23.03     13.03 o 
   1   4   2      686.82      660.35     34.74 o 
   2   4   2        0.02       -1.00     13.10 o 
   3   4   2      373.12      367.71     25.37 o 
   4   4   2      469.10      440.51     45.69 o 
   5   4   2        2.75       -7.78     17.88 o 
   6   4   2     3568.23     3885.33    164.55 o 
   7   4   2       39.99       43.15     14.76 o 
   8   4   2        6.40       -6.19     14.94 o 
   9   4   2       98.37       81.50     24.52 o 
  10   4   2        4.33      -17.20     19.61 o 
  11   4   2      355.42      357.99     35.01 o 
  12   4   2       73.67       42.48     17.87 o 
  13   4   2       25.38       29.61     20.64 o 
  14   4   2      156.61      118.27     26.03 o 
  15   4   2        0.06       -1.90     23.58 o 
  16   4   2        1.56       -5.41     26.36 o 
  17   4   2        5.61        1.05     30.04 o 
  18   4   2       31.61       31.16     34.90 o 
 -17   5   2        4.45       20.16     38.18 o 
 -16   5   2        2.79        7.21     32.00 o 
 -15   5   2       21.00        4.35     34.89 o 
 -14   5   2       86.64      106.00     35.93 o 
 -13   5   2      608.20      702.15     94.01 o 
 -12   5   2      313.65      298.07     47.17 o 
 -11   5   2       59.86       45.05     29.35 o 
 -10   5   2        0.78        9.52     23.48 o 
  -9   5   2      123.73      144.86     22.26 o 
  -8   5   2        0.16       -7.70     14.41 o 
  -7   5   2       14.92       30.48     17.27 o 
  -6   5   2        2.64        9.28     16.06 o 
  -5   5   2      457.34      438.91     36.68 o 
  -4   5   2       33.86       16.67     13.17 o 
  -3   5   2       23.91       35.49     11.60 o 
  -2   5   2        0.48        3.88     10.06 o 
  -1   5   2       16.29       10.62     11.51 o 
   0   5   2      217.23      191.75     21.54 o 
   1   5   2      336.48      338.41     29.34 o 
   2   5   2       11.48        3.42     20.86 o 
   3   5   2      133.06      178.33     30.26 o 
   4   5   2       97.50       82.02     19.80 o 
   5   5   2      125.36       98.06     23.72 o 
   6   5   2        0.04        8.72     14.10 o 
   7   5   2       39.89       86.40     26.98 o 
   8   5   2       11.45       22.14     23.61 o 
   9   5   2        6.13       11.76     23.53 o 
  10   5   2        3.98       -8.29     19.84 o 
  11   5   2       17.93       15.81     25.51 o 
  12   5   2       18.51        7.55     23.52 o 
  13   5   2       33.78       16.13     25.72 o 
  14   5   2        0.09      -10.61     28.96 o 
  15   5   2       37.74       23.71     32.20 o 
  16   5   2       23.33       94.95     43.20 o 
 -15   6   2        1.71       -4.17     32.68 o 
 -14   6   2        2.85      -19.72     24.98 o 
 -13   6   2       25.11       32.64     36.64 o 
 -12   6   2        0.60        3.43     29.89 o 
 -11   6   2        1.60        9.01     29.60 o 
 -10   6   2        0.00       49.70     27.92 o 
  -9   6   2       72.04       69.37     29.54 o 
  -8   6   2       53.06       34.42     19.83 o 
  -7   6   2        4.22        3.63     17.32 o 
  -6   6   2      241.20      261.88     34.49 o 
  -5   6   2      673.26      585.73     45.12 o 
  -4   6   2     1140.18     1183.34    104.65 o 
  -3   6   2      119.27      136.70     26.99 o 
  -2   6   2       68.99       36.81     19.19 o 
  -1   6   2        0.99       -8.30     14.60 o 
   0   6   2       13.39        5.98     15.08 o 
   1   6   2        2.69      -12.04     17.64 o 
   2   6   2       17.94       39.92     26.02 o 
   3   6   2       10.06       33.47     30.80 o 
   4   6   2      251.34      226.49     36.27 o 
   5   6   2       55.99       68.42     23.05 o 
   6   6   2      240.14      241.79     43.64 o 
   7   6   2        0.00       33.48     24.31 o 
   8   6   2      503.80      534.50     58.96 o 
   9   6   2       22.65       24.26     28.43 o 
  10   6   2       16.77        5.35     23.05 o 
  11   6   2        2.63       -5.34     23.00 o 
  12   6   2        0.46       34.15     32.20 o 
  13   6   2       66.60       58.50     41.80 o 
  14   6   2       64.87       60.20     40.85 o 
 -12   7   2        6.18       20.10     40.20 o 
 -11   7   2      214.48      283.20    128.05 o 
 -10   7   2      145.16      124.55     41.23 o 
  -9   7   2       17.07       25.13     26.48 o 
  -8   7   2        0.71       56.76     35.51 o 
  -7   7   2       90.36      103.55     28.58 o 
  -6   7   2        0.20       18.23     24.11 o 
  -5   7   2        0.43       19.06     21.51 o 
  -4   7   2        1.22       -3.17     19.73 o 
  -3   7   2       24.61       18.86     24.90 o 
  -2   7   2        1.65        2.06     28.12 o 
  -1   7   2       22.27       28.63     30.71 o 
   0   7   2        4.25       16.79     23.60 o 
   1   7   2       24.82       -5.16     25.16 o 
   2   7   2        3.42       -6.86     20.95 o 
   3   7   2        6.01       12.67     23.76 o 
   4   7   2       12.21       15.20     21.02 o 
   5   7   2        1.67       20.47     25.94 o 
   6   7   2       12.02        7.45     23.80 o 
   7   7   2       18.66       49.63     32.37 o 
   8   7   2        3.16       22.62     28.53 o 
   9   7   2        4.48       -8.37     46.36 o 
  10   7   2       10.53       -6.99     31.78 o 
  11   7   2       13.88       27.69     31.18 o 
  -8   8   2       89.90      111.33     42.08 o 
  -7   8   2      234.60      302.12     80.39 o 
  -6   8   2       10.92       31.33     29.25 o 
  -5   8   2       10.82       26.62     34.70 o 
  -4   8   2        4.96        6.48     27.39 o 
  -3   8   2        0.44      -38.23     28.38 o 
  -2   8   2       18.94       -0.65     44.74 o 
  -1   8   2       57.77       37.60     52.52 o 
   0   8   2       75.65      117.35     63.54 o 
   1   8   2       14.43       -5.96     30.98 o 
   2   8   2        0.04      -12.18     32.71 o 
   3   8   2        3.32       -2.65     30.52 o 
   4   8   2        9.67       27.88     42.79 o 
   5   8   2        0.34        3.24     42.79 o 
   6   8   2       48.48       47.98     60.30 o 
   7   8   2        9.59       21.59     31.41 o 
 -21   0   3       37.25       29.82     46.03 o 
 -19   0   3      143.69      147.82     48.63 o 
 -17   0   3      340.15      484.67     52.70 o 
 -15   0   3        1.47        3.87     18.06 o 
 -13   0   3     2094.05     2148.59     84.83 o 
 -11   0   3        0.81        0.09     12.08 o 
  -9   0   3      366.16      302.42     28.38 o 
  -7   0   3       82.35       75.26     14.01 o 
  -5   0   3     2360.17     2425.73     56.76 o 
  -3   0   3      212.36      191.60     13.73 o 
  -1   0   3    38551.01    40159.33    406.51 o 
   1   0   3       53.07       43.37      7.29 o 
   3   0   3     2688.27     2666.49     55.88 o 
   5   0   3      126.53      111.31     15.11 o 
   7   0   3     4274.09     4272.11     95.76 o 
   9   0   3       16.14        1.36     13.31 o 
  11   0   3      843.70      791.68     51.32 o 
  13   0   3        3.25        0.76     19.65 o 
  15   0   3      326.42      369.98     45.38 o 
  17   0   3        2.67       21.40     29.82 o 
  19   0   3      136.38      116.05     42.14 o 
 -21   1   3        0.90       13.03     35.20 o 
 -20   1   3        7.44      -11.27     24.34 o 
 -19   1   3       19.97       26.87     23.83 o 
 -18   1   3       65.64       56.66     25.38 o 
 -17   1   3        6.14        0.69     19.19 o 
 -16   1   3      305.47      294.30     32.34 o 
 -15   1   3        9.85       11.78     14.65 o 
 -14   1   3        0.15        5.37     12.83 o 
 -13   1   3      177.40      163.29     18.64 o 
 -12   1   3      186.15      157.01     16.71 o 
 -11   1   3      321.89      256.30     19.96 o 
 -10   1   3      147.34      136.51     15.73 o 
  -9   1   3       29.91       37.44     10.13 o 
  -8   1   3      247.94      240.98     16.49 o 
  -7   1   3      539.65      514.40     21.15 o 
  -6   1   3     1539.78     1665.47    135.02 o 
  -5   1   3     4692.61     4663.29    123.36 o 
  -4   1   3     5073.58     4712.94    227.02 o 
  -3   1   3     3918.73     3801.26     69.34 o 
  -2   1   3      163.45      157.37     14.02 o 
  -1   1   3      747.84      675.13     22.97 o 
   0   1   3       62.58       68.92      7.53 o 
   1   1   3     2252.79     2176.36     72.76 o 
   2   1   3      292.17      285.11     13.99 o 
   3   1   3       57.79       42.69      6.61 o 
   4   1   3       67.30       52.36      7.98 o 
   5   1   3     2599.46     2526.17     45.06 o 
   6   1   3      897.86      840.70     27.94 o 
   7   1   3      655.35      650.63     26.58 o 
   8   1   3     1351.65     1292.37     38.95 o 
   9   1   3       91.51      131.32     15.53 o 
  10   1   3       37.21       44.93     12.38 o 
  11   1   3      376.26      424.10     27.26 o 
  12   1   3       13.21        8.13     10.32 o 
  13   1   3       21.68        6.37     12.01 o 
  14   1   3       54.13       28.29     16.84 o 
  15   1   3        3.15       -2.50     16.91 o 
  16   1   3        5.49      -11.47     16.56 o 
  17   1   3        1.76       -7.81     17.96 o 
  18   1   3       15.59       17.13     24.89 o 
  19   1   3        8.00      -13.29     26.26 o 
  20   1   3        5.24       26.33     32.66 o 
 -21   2   3       16.18       29.50     35.26 o 
 -20   2   3       15.44       -3.58     27.94 o 
 -19   2   3       94.89       69.12     31.81 o 
 -18   2   3        0.22       -1.52     30.79 o 
 -17   2   3       28.69       25.79     19.06 o 
 -16   2   3       63.96       48.99     21.73 o 
 -15   2   3      660.59      720.08     44.82 o 
 -14   2   3       37.66       49.32     22.91 o 
 -13   2   3        0.06       -2.96     11.68 o 
 -12   2   3        0.21        1.78      9.75 o 
 -11   2   3     1100.73     1107.89     53.53 o 
 -10   2   3      296.40      244.10     27.70 o 
  -9   2   3       15.44        8.34      5.76 o 
  -8   2   3      151.30      135.35      9.96 o 
  -7   2   3      386.14      353.93     14.44 o 
  -6   2   3      112.47       97.80      9.93 o 
  -5   2   3      153.65      162.52     10.04 o 
  -4   2   3      390.15      393.52     17.92 o 
  -3   2   3     1645.56     1706.25     35.97 o 
  -2   2   3     8108.16     8521.95    142.49 o 
  -1   2   3      738.84      742.27     22.45 o 
   0   2   3     2375.54     2404.40     40.32 o 
   1   2   3    16005.84    16457.26    126.57 o 
   2   2   3     8316.71     8437.03    188.99 o 
   3   2   3        0.07       -5.11     10.70 o 
   4   2   3      233.72      192.91     18.02 o 
   5   2   3      454.36      407.50     20.58 o 
   6   2   3      321.87      291.41     15.33 o 
   7   2   3       39.73       25.87      8.34 o 
   8   2   3      104.21       90.06     16.78 o 
   9   2   3       69.83       58.08     11.54 o 
  10   2   3      219.66      166.47     27.17 o 
  11   2   3        0.52       -6.03     11.44 o 
  12   2   3       54.37       30.05     16.00 o 
  13   2   3       11.32        3.79     15.41 o 
  14   2   3       64.87       56.14     18.32 o 
  15   2   3        0.49        3.29     13.31 o 
  16   2   3       93.65       56.43     23.35 o 
  17   2   3      162.11      171.51     31.22 o 
  18   2   3       24.51       31.96     20.09 o 
  19   2   3        0.34       -1.45     21.85 o 
 -20   3   3        0.34       -9.73     30.78 o 
 -19   3   3        1.04      -30.37     28.71 o 
 -18   3   3       83.88       64.90     31.28 o 
 -17   3   3       16.04       13.23     38.90 o 
 -16   3   3        0.08      -11.68     20.95 o 
 -15   3   3       47.37       40.17     28.89 o 
 -14   3   3      144.29      139.46     33.59 o 
 -13   3   3      241.33      221.64     25.99 o 
 -12   3   3        2.76        4.53     11.67 o 
 -11   3   3       83.38       69.09     12.73 o 
 -10   3   3       12.47        1.83      8.00 o 
  -9   3   3      371.56      345.79     19.87 o 
  -8   3   3       26.63       31.90      8.31 o 
  -7   3   3      187.38      180.07     14.11 o 
  -6   3   3      408.57      423.99     20.00 o 
  -5   3   3       30.26       22.71      9.00 o 
  -4   3   3      128.98      101.83     12.09 o 
  -3   3   3       74.11       62.57     10.90 o 
  -2   3   3      730.38      700.20     23.69 o 
  -1   3   3     7560.35     7618.55    152.17 o 
   0   3   3       40.20       33.62     10.59 o 
   1   3   3      534.22      526.40     25.97 o 
   2   3   3       43.08       42.49     11.62 o 
   3   3   3       88.37       81.28     18.53 o 
   4   3   3       14.41       10.27     16.86 o 
   5   3   3        7.73        5.61     10.70 o 
   6   3   3        9.06       -6.31      9.84 o 
   7   3   3      114.36      132.05     14.08 o 
   8   3   3      255.29      230.06     24.66 o 
   9   3   3        4.14        2.38     10.95 o 
  10   3   3      210.79      204.71     26.06 o 
  11   3   3      160.30       96.24     19.80 o 
  12   3   3       31.73       31.43     16.58 o 
  13   3   3       84.86       59.39     21.00 o 
  14   3   3       37.51       22.84     19.02 o 
  15   3   3        6.93       -0.05     18.97 o 
  16   3   3       31.47       17.68     21.44 o 
  17   3   3       20.57       16.20     21.97 o 
  18   3   3        0.31        2.84     22.29 o 
 -19   4   3        0.87      -22.40     34.43 o 
 -18   4   3        4.45        8.51     31.06 o 
 -17   4   3       86.29       79.12     35.54 o 
 -16   4   3        1.66       12.05     28.19 o 
 -15   4   3       11.28        1.38     24.69 o 
 -14   4   3      102.42       71.16     28.84 o 
 -13   4   3      259.75      409.86     52.45 o 
 -12   4   3      178.02      171.94     36.54 o 
 -11   4   3        9.90       -2.72     19.24 o 
 -10   4   3        0.72        9.76     12.34 o 
  -9   4   3      507.34      523.02     33.92 o 
  -8   4   3      312.97      365.72     44.15 o 
  -7   4   3      140.51      125.77     21.24 o 
  -6   4   3      635.35      601.65     38.51 o 
  -5   4   3      511.89      521.56     26.84 o 
  -4   4   3      574.45      610.76     38.32 o 
  -3   4   3      279.46      280.03     18.48 o 
  -2   4   3        9.69       -2.74      8.66 o 
  -1   4   3      142.95      112.41     15.01 o 
   0   4   3      121.71      121.14     17.50 o 
   1   4   3      316.19      331.11     26.58 o 
   2   4   3      670.61      719.60     35.07 o 
   3   4   3     2286.43     2346.00     55.22 o 
   4   4   3     5074.77     5421.42    136.22 o 
   5   4   3       49.09       50.19     17.58 o 
   6   4   3      229.18      197.56     23.72 o 
   7   4   3      365.90      311.94     37.20 o 
   8   4   3        0.09       -5.54     18.01 o 
   9   4   3       31.98       29.71     22.66 o 
  10   4   3       11.49       15.39     19.14 o 
  11   4   3       37.85       26.12     18.38 o 
  12   4   3        0.65        0.83     17.52 o 
  13   4   3       14.18       -1.49     20.24 o 
  14   4   3      142.31      107.18     24.19 o 
  15   4   3       20.18       32.44     33.32 o 
  16   4   3        0.24       42.12     34.51 o 
  17   4   3        0.02       10.85     33.96 o 
 -17   5   3        0.16       12.34     28.25 o 
 -16   5   3       37.54       50.05     35.62 o 
 -15   5   3       23.03       41.92     27.54 o 
 -14   5   3        1.25        2.24     25.56 o 
 -13   5   3       40.98       62.63     34.09 o 
 -12   5   3      135.67      155.79     40.61 o 
 -11   5   3      196.22      154.02     37.06 o 
 -10   5   3        0.30      -10.04     23.51 o 
  -9   5   3       98.16       90.97     21.33 o 
  -8   5   3       37.20       55.53     20.92 o 
  -7   5   3        5.45      -18.16     12.50 o 
  -6   5   3        0.07       -2.63     15.64 o 
  -5   5   3        0.60        8.15     18.50 o 
  -4   5   3        7.22       11.48     14.55 o 
  -3   5   3       93.61      101.02     14.57 o 
  -2   5   3        9.94        4.12     12.03 o 
  -1   5   3        0.42       -5.03     10.57 o 
   0   5   3      100.26      100.51     17.74 o 
   1   5   3      749.49      806.53     41.77 o 
   2   5   3       54.40       45.30     20.10 o 
   3   5   3       60.50       31.82     22.53 o 
   4   5   3        5.80       24.64     18.55 o 
   5   5   3      226.93      184.49     25.44 o 
   6   5   3      192.70      216.43     26.32 o 
   7   5   3       18.37       20.78     24.82 o 
   8   5   3        0.94       -2.97     21.49 o 
   9   5   3        2.10       -7.04     18.67 o 
  10   5   3        1.62        4.23     24.59 o 
  11   5   3        1.54       -1.60     26.40 o 
  12   5   3        1.95      -14.70     25.62 o 
  13   5   3       31.58       51.20     31.26 o 
  14   5   3       20.90       17.51     25.22 o 
  15   5   3       23.63       21.91     29.75 o 
  16   5   3        5.02       26.65     29.09 o 
 -15   6   3        1.46       15.83     32.89 o 
 -14   6   3        7.46       25.10     32.53 o 
 -13   6   3       28.49       47.76     30.22 o 
 -12   6   3       19.55       18.06     31.71 o 
 -11   6   3      179.62      166.72     39.49 o 
 -10   6   3      143.37      162.27     40.15 o 
  -9   6   3       24.91       11.38     23.79 o 
  -8   6   3      140.24      111.74     24.04 o 
  -7   6   3       29.90        2.04     16.79 o 
  -6   6   3      123.72      140.27     28.40 o 
  -5   6   3        9.64        9.41     15.81 o 
  -4   6   3       30.44       28.29     20.28 o 
  -3   6   3        0.99      -11.72     19.10 o 
  -2   6   3        6.55        0.48     17.30 o 
  -1   6   3        1.24       -5.29     18.60 o 
   0   6   3        0.09        3.10     15.16 o 
   1   6   3        0.11       -3.33     16.78 o 
   2   6   3       27.97       19.76     34.69 o 
   3   6   3       18.78       27.04     23.72 o 
   4   6   3       30.05       26.70     18.98 o 
   5   6   3     1279.51     1342.23     66.19 o 
   6   6   3     1092.93     1266.77    101.14 o 
   7   6   3       25.12       51.81     28.87 o 
   8   6   3        8.51       19.45     25.16 o 
   9   6   3        0.32       -4.16     25.87 o 
  10   6   3        6.24       -9.66     25.55 o 
  11   6   3       22.55       16.27     29.62 o 
  12   6   3       49.90       44.32     31.62 o 
  13   6   3        6.22       -1.49     29.71 o 
  14   6   3        3.60       24.20     39.19 o 
 -13   7   3       40.56       42.71     35.62 o 
 -12   7   3        0.11       -0.29     32.02 o 
 -11   7   3       22.34       13.33     39.87 o 
 -10   7   3        8.53       20.07     29.97 o 
  -9   7   3      140.00      137.34     42.72 o 
  -8   7   3        1.69       15.52     33.64 o 
  -7   7   3        6.32       16.38     19.41 o 
  -6   7   3        3.04       -6.32     22.36 o 
  -5   7   3        1.09        0.02     22.76 o 
  -4   7   3        5.17       33.62     28.78 o 
  -3   7   3        0.60       -6.04     20.57 o 
  -2   7   3        0.03       27.94     30.22 o 
  -1   7   3       26.46       -0.92     30.68 o 
   0   7   3        5.70      -18.24     24.31 o 
   1   7   3        0.37      -10.16     23.99 o 
   2   7   3        3.98       13.25     22.76 o 
   3   7   3      273.48      264.29     35.27 o 
   4   7   3        2.32       29.59     19.98 o 
   5   7   3        1.10        9.84     25.72 o 
   6   7   3        0.42       10.52     32.08 o 
   7   7   3        6.26       41.90     28.48 o 
   8   7   3        1.31        0.38     27.27 o 
   9   7   3        0.57       -4.75     34.73 o 
  10   7   3        8.63       -0.24     32.78 o 
  11   7   3        0.44       16.87     34.50 o 
  -8   8   3       45.19       89.53     45.15 o 
  -7   8   3        1.70       35.66     44.74 o 
  -6   8   3        0.87       16.75     33.15 o 
  -5   8   3        1.80        9.08     27.32 o 
  -4   8   3        0.06       -8.78     28.20 o 
  -3   8   3        4.98       12.64     25.67 o 
  -2   8   3        9.00       29.18     38.25 o 
  -1   8   3        6.43       14.26     36.96 o 
   0   8   3       13.00      -65.48     48.63 o 
   1   8   3       28.84        6.32     31.77 o 
   2   8   3       29.47        6.57     37.28 o 
   3   8   3       35.56       35.21     31.08 o 
   4   8   3        8.81       49.27     44.09 o 
   5   8   3       17.77        8.43     46.68 o 
   6   8   3        0.21        2.99     42.37 o 
   7   8   3      119.51      113.48     45.02 o 
 -20   0   4      185.56       85.58     44.74 o 
 -18   0   4        0.18       -0.82     26.48 o 
 -16   0   4        1.24       -4.97     23.45 o 
 -14   0   4       33.82       40.17     18.69 o 
 -12   0   4      457.40      495.33     40.15 o 
 -10   0   4        0.01      -13.08      8.72 o 
  -8   0   4       67.05       53.67     12.92 o 
  -6   0   4      281.95      293.36     21.78 o 
  -4   0   4    10178.53    10929.00    164.68 o 
  -2   0   4       56.91       44.09     11.02 o 
   0   0   4    21237.02    21075.14    522.24 o 
   2   0   4        4.26        0.86      4.02 o 
   4   0   4     1154.35     1110.48     27.85 o 
   6   0   4       34.70       24.78     10.66 o 
   8   0   4    10438.10    11111.84    170.51 o 
  10   0   4       58.23       53.40     18.46 o 
  12   0   4      394.69      371.99     63.21 o 
  14   0   4        0.16      -20.15     15.26 o 
  16   0   4        0.08      -30.47     32.42 o 
  18   0   4        0.18        0.00     27.88 o 
 -21   1   4        1.03        3.03     34.62 o 
 -20   1   4        0.56       22.14     21.03 o 
 -19   1   4       43.86       16.01     24.47 o 
 -18   1   4      153.78      141.95     27.13 o 
 -17   1   4       86.55       93.30     25.55 o 
 -16   1   4      478.98      470.26     38.54 o 
 -15   1   4      265.42      244.68     24.39 o 
 -14   1   4        0.12       -3.95     12.43 o 
 -13   1   4       61.52       46.00     12.93 o 
 -12   1   4      130.63      115.58     16.88 o 
 -11   1   4      290.62      277.81     20.75 o 
 -10   1   4      100.08       87.04     12.62 o 
  -9   1   4      360.51      348.64     22.32 o 
  -8   1   4     1089.92     1099.52     34.45 o 
  -7   1   4      757.19      756.58     25.23 o 
  -6   1   4        2.42        2.14      4.45 o 
  -5   1   4      867.49      843.85     24.20 o 
  -4   1   4      857.77      840.68     21.73 o 
  -3   1   4     2542.33     2479.28     51.05 o 
  -2   1   4       16.84       17.43      5.68 o 
  -1   1   4     3999.70     3967.08    107.30 o 
   0   1   4     4209.49     4290.70     45.20 o 
   1   1   4     4205.89     4339.61     55.77 o 
   2   1   4    10208.57    10320.69    118.76 o 
   3   1   4     5628.27     5362.17     96.11 o 
   4   1   4     2686.27     2627.88     45.08 o 
   5   1   4     3392.06     3331.49     77.86 o 
   6   1   4      373.84      335.22     18.60 o 
   7   1   4      207.58      230.98     21.80 o 
   8   1   4     1135.03     1235.25     39.59 o 
   9   1   4      204.88      217.48     19.15 o 
  10   1   4      246.55      257.03     21.47 o 
  11   1   4       52.60       32.88     12.96 o 
  12   1   4        0.96        0.06     12.06 o 
  13   1   4        7.76       15.20     15.05 o 
  14   1   4       10.18      -15.56     12.73 o 
  15   1   4        3.66      -15.65     18.84 o 
  16   1   4        0.44        6.45     16.73 o 
  17   1   4        0.18       -8.69     19.76 o 
  18   1   4       52.06       23.28     26.06 o 
  19   1   4       30.45       43.84     33.07 o 
 -21   2   4        2.58       -9.76     37.36 o 
 -20   2   4        0.07       -3.25     24.82 o 
 -19   2   4        1.40        2.00     34.30 o 
 -18   2   4      204.17      156.62     39.65 o 
 -17   2   4        3.02        8.77     30.92 o 
 -16   2   4       39.35       25.26     18.33 o 
 -15   2   4       84.72       48.25     18.39 o 
 -14   2   4       69.30       74.90     18.16 o 
 -13   2   4       23.32       11.86     12.60 o 
 -12   2   4        1.41        7.29      9.86 o 
 -11   2   4      699.97      619.71     33.31 o 
 -10   2   4      101.51       73.26     13.10 o 
  -9   2   4      183.89      166.04     13.62 o 
  -8   2   4       14.78       16.35      6.14 o 
  -7   2   4       46.37       31.30      6.48 o 
  -6   2   4      556.39      513.49     23.60 o 
  -5   2   4      700.41      672.53     30.75 o 
  -4   2   4      433.19      414.66     29.85 o 
  -3   2   4       37.22       31.89      7.68 o 
  -2   2   4     6831.97     7129.12    139.22 o 
  -1   2   4     1780.51     1738.10     33.47 o 
   0   2   4      301.36      269.70     14.69 o 
   1   2   4      141.76      143.79     11.65 o 
   2   2   4     3246.23     3311.21     47.93 o 
   3   2   4        0.61       -8.42      5.73 o 
   4   2   4      204.39      201.66     15.91 o 
   5   2   4     3922.13     4146.33     72.68 o 
   6   2   4     2502.27     2565.29     45.99 o 
   7   2   4     1440.48     1438.51     41.98 o 
   8   2   4       71.75       55.69     10.93 o 
   9   2   4      701.91      674.36     38.02 o 
  10   2   4     2012.91     1996.71     68.65 o 
  11   2   4       87.07       84.42     17.46 o 
  12   2   4       23.54       -4.67     14.42 o 
  13   2   4       27.04        7.82     15.15 o 
  14   2   4       28.90       20.79     18.61 o 
  15   2   4       33.70       27.85     21.71 o 
  16   2   4        0.09       13.92     19.22 o 
  17   2   4        0.44        2.06     20.01 o 
  18   2   4       37.61       35.22     26.20 o 
  19   2   4        2.20       15.55     21.99 o 
 -20   3   4       21.02       12.59     32.86 o 
 -19   3   4       38.07       59.76     36.54 o 
 -18   3   4       15.98       29.49     36.83 o 
 -17   3   4       18.52       38.05     29.16 o 
 -16   3   4        9.68      -11.67     38.58 o 
 -15   3   4        3.43       -0.80     29.35 o 
 -14   3   4      278.75      234.64     42.53 o 
 -13   3   4      308.34      255.12     39.03 o 
 -12   3   4        2.75       -0.58     12.90 o 
 -11   3   4       94.19       85.28     11.96 o 
 -10   3   4      290.65      288.65     18.86 o 
  -9   3   4      784.25      778.14     28.80 o 
  -8   3   4      223.06      217.52     17.50 o 
  -7   3   4      459.13      493.53     30.79 o 
  -6   3   4      559.41      555.85     24.53 o 
  -5   3   4      584.31      597.51     26.02 o 
  -4   3   4       54.80       18.79      8.53 o 
  -3   3   4      502.71      532.52     20.59 o 
  -2   3   4        1.87       10.47      8.43 o 
  -1   3   4     1593.30     1684.43     54.37 o 
   0   3   4      295.91      234.06     16.96 o 
   1   3   4     1890.47     1824.20     79.26 o 
   2   3   4      414.29      429.79     27.67 o 
   3   3   4     1028.43      978.89     47.20 o 
   4   3   4      456.15      362.67     34.40 o 
   5   3   4      391.49      430.27     38.68 o 
   6   3   4      752.97      808.15     35.27 o 
   7   3   4     1137.29     1091.30     49.39 o 
   8   3   4       21.35        8.85     13.68 o 
   9   3   4       46.00       25.62     15.34 o 
  10   3   4       26.86       21.60     16.08 o 
  11   3   4      188.89      152.90     25.90 o 
  12   3   4      124.19      104.18     21.78 o 
  13   3   4       32.66       23.56     15.74 o 
  14   3   4        1.17       -0.84     16.03 o 
  15   3   4       26.43        3.42     19.01 o 
  16   3   4      100.49       80.05     26.57 o 
  17   3   4       17.41       21.61     23.27 o 
  18   3   4       11.03       25.05     23.87 o 
 -19   4   4        2.30       29.25     33.82 o 
 -18   4   4       14.61        5.02     31.59 o 
 -17   4   4       66.00       33.29     31.61 o 
 -16   4   4       42.34       -9.68     24.37 o 
 -15   4   4       53.55       51.50     35.93 o 
 -14   4   4        2.22        2.07     25.55 o 
 -13   4   4      140.22      132.79     38.44 o 
 -12   4   4        7.05       27.23     42.79 o 
 -11   4   4      114.99       93.97     32.30 o 
 -10   4   4       25.19       13.18     13.03 o 
  -9   4   4      305.70      281.06     26.30 o 
  -8   4   4        0.55       10.13     12.77 o 
  -7   4   4        7.37        1.27     13.87 o 
  -6   4   4      147.74      155.55     16.28 o 
  -5   4   4        6.54       -7.86     12.91 o 
  -4   4   4      174.05      186.81     15.50 o 
  -3   4   4        0.19        1.33     10.49 o 
  -2   4   4       21.66       11.29      8.79 o 
  -1   4   4      125.60      101.54     15.32 o 
   0   4   4       50.92       24.22     11.35 o 
   1   4   4       31.05       17.20     11.90 o 
   2   4   4       10.77       -9.45     24.39 o 
   3   4   4     2920.55     3281.72    132.76 o 
   4   4   4      392.85      383.31     39.30 o 
   5   4   4      121.31      112.06     24.82 o 
   6   4   4        9.62       14.48     12.48 o 
   7   4   4       12.26        9.73     20.85 o 
   8   4   4       76.95       59.40     22.24 o 
   9   4   4       87.20       69.95     25.17 o 
  10   4   4       55.03       64.19     31.12 o 
  11   4   4       12.47        3.90     17.42 o 
  12   4   4      273.70      249.49     32.10 o 
  13   4   4      172.34      156.73     27.04 o 
  14   4   4       30.94       40.25     20.46 o 
  15   4   4        0.01       -9.25     18.30 o 
  16   4   4       12.76        7.39     24.91 o 
  17   4   4        0.61       10.72     27.97 o 
 -18   5   4        1.93       -4.72     36.26 o 
 -17   5   4        1.35       26.83     33.90 o 
 -16   5   4       14.70      -18.91     59.97 o 
 -15   5   4        3.34       -5.95     30.35 o 
 -14   5   4       40.17       27.12     32.46 o 
 -13   5   4        0.14      -11.26     25.01 o 
 -12   5   4       89.18       54.06     32.86 o 
 -11   5   4       66.82       42.19     31.91 o 
 -10   5   4       38.53       35.89     17.70 o 
  -9   5   4       39.74       31.64     16.16 o 
  -8   5   4       24.11       26.82     16.93 o 
  -7   5   4      109.05      100.91     22.41 o 
  -6   5   4        1.74      -18.49     16.35 o 
  -5   5   4        0.01       -8.68     15.79 o 
  -4   5   4       16.54       15.65     15.03 o 
  -3   5   4      125.62      126.94     16.21 o 
  -2   5   4       15.44       21.04     12.81 o 
  -1   5   4      310.56      326.33     25.89 o 
   0   5   4        5.31        3.92     12.23 o 
   1   5   4      138.52      125.03     27.79 o 
   2   5   4       55.40       55.74     24.29 o 
   3   5   4      106.63      107.06     28.85 o 
   4   5   4      108.61       89.64     26.08 o 
   5   5   4      311.74      263.23     28.95 o 
   6   5   4       28.47       28.01     20.18 o 
   7   5   4        8.69        7.18     24.55 o 
   8   5   4        1.79       -0.97     18.34 o 
   9   5   4      116.08      150.03     32.31 o 
  10   5   4      117.75      103.16     33.65 o 
  11   5   4        9.01      -18.91     38.25 o 
  12   5   4       11.36        0.41     25.10 o 
  13   5   4       91.98       72.67     35.22 o 
  14   5   4        4.36        2.55     33.48 o 
  15   5   4       30.07       35.78     34.04 o 
 -15   6   4       19.42       48.94     33.00 o 
 -14   6   4       68.31       31.55     34.46 o 
 -13   6   4       47.32       44.71     39.42 o 
 -12   6   4        0.06      -11.22     30.46 o 
 -11   6   4       53.67       32.31     32.20 o 
 -10   6   4       17.11       16.12     36.63 o 
  -9   6   4       86.40       98.91     25.95 o 
  -8   6   4        4.09        1.34     17.55 o 
  -7   6   4       15.02       12.80     18.02 o 
  -6   6   4        9.18       11.89     21.31 o 
  -5   6   4        0.05      -16.28     15.99 o 
  -4   6   4       13.69        1.05     17.74 o 
  -3   6   4       34.14       10.71     16.59 o 
  -2   6   4        6.91       -8.90     17.68 o 
  -1   6   4        0.23        4.02     18.06 o 
   0   6   4       12.87       10.10     18.11 o 
   1   6   4      619.53      644.82     44.81 o 
   2   6   4      353.78      321.93     35.38 o 
   3   6   4       23.38       11.96     17.32 o 
   4   6   4        0.01        2.23     22.61 o 
   5   6   4       96.46       90.32     33.69 o 
   6   6   4        1.34      -18.84     21.77 o 
   7   6   4        9.66       17.76     28.28 o 
   8   6   4        0.52        4.53     25.83 o 
   9   6   4        8.58       23.27     31.53 o 
  10   6   4        2.77       19.87     25.69 o 
  11   6   4        0.06       13.30     25.42 o 
  12   6   4        0.96       -4.09     25.08 o 
  13   6   4        1.96      -11.89     27.39 o 
 -13   7   4        2.01      -19.07     34.16 o 
 -12   7   4       22.49       45.57     35.62 o 
 -11   7   4        4.94        6.50     35.62 o 
 -10   7   4       17.78       31.09     32.34 o 
  -9   7   4       64.37       72.94     32.09 o 
  -8   7   4       14.29       14.64     18.56 o 
  -7   7   4        2.55        9.54     22.75 o 
  -6   7   4        0.18        4.91     20.12 o 
  -5   7   4        1.12        2.13     22.63 o 
  -4   7   4        0.45      -31.57     26.58 o 
  -3   7   4       10.37       17.82     21.95 o 
  -2   7   4        4.47        2.92     29.57 o 
  -1   7   4        0.14       -1.01     28.87 o 
   0   7   4        0.05       19.30     24.09 o 
   1   7   4       20.85       -2.42     26.76 o 
   2   7   4        0.20       -0.71     22.77 o 
   3   7   4        2.75      -39.51     30.36 o 
   4   7   4       35.48       12.71     31.85 o 
   5   7   4        5.82       15.93     26.37 o 
   6   7   4        0.28        4.19     20.41 o 
   7   7   4       11.51       -3.58     22.26 o 
   8   7   4       76.62       63.35     37.34 o 
   9   7   4        2.29       12.48     36.13 o 
  10   7   4        0.01       11.17     38.75 o 
  11   7   4       25.58       49.89     35.72 o 
  -8   8   4        4.41       -9.56     25.08 o 
  -7   8   4       26.11       47.56     29.19 o 
  -6   8   4        6.40       -7.81     34.09 o 
  -5   8   4        0.59      -18.72     26.21 o 
  -4   8   4        3.41       -7.17     25.35 o 
  -3   8   4        6.90      -10.44     27.34 o 
  -2   8   4       38.40       19.78     33.89 o 
  -1   8   4       92.09      129.02     49.92 o 
   0   8   4        9.86      -28.53     30.47 o 
   1   8   4        1.83       12.32     53.81 o 
   2   8   4        1.40       31.78     37.54 o 
   3   8   4       13.02       -2.59     41.49 o 
   4   8   4       18.61       14.91     46.03 o 
   5   8   4       71.83       89.83     39.25 o 
   6   8   4       13.41       -5.06     33.82 o 
 -21   0   5        8.82       39.55     41.49 o 
 -19   0   5        2.78       21.10     29.54 o 
 -17   0   5        3.14       -4.75     20.61 o 
 -15   0   5      430.78      380.49     40.61 o 
 -13   0   5        4.88       -3.45     14.92 o 
 -11   0   5      284.79      341.49     34.23 o 
  -9   0   5      179.50      172.02     23.26 o 
  -7   0   5     5014.44     5335.94    100.25 o 
  -5   0   5      526.07      526.65     28.63 o 
  -3   0   5    28619.14    27995.80    296.29 o 
  -1   0   5        6.11        0.89      3.92 o 
   1   0   5     4504.99     4350.95     48.03 o 
   3   0   5      110.16      103.51      9.04 o 
   5   0   5    11802.04    12889.97    248.42 o 
   7   0   5      147.37      133.38     14.13 o 
   9   0   5      529.84      519.03     25.90 o 
  11   0   5       65.30       51.02     21.99 o 
  13   0   5       80.26       95.30     28.85 o 
  15   0   5        0.61       -0.25     19.14 o 
  17   0   5        6.36       17.51     29.82 o 
  19   0   5        0.52       -6.48     32.42 o 
 -21   1   5        0.13       13.62     35.88 o 
 -20   1   5        0.09       -6.75     33.51 o 
 -19   1   5       21.31       29.52     20.78 o 
 -18   1   5       18.86        0.08     17.84 o 
 -17   1   5       17.79       10.31     17.16 o 
 -16   1   5       19.65        0.14     16.09 o 
 -15   1   5      102.02       96.89     18.19 o 
 -14   1   5        1.85       -7.60     12.54 o 
 -13   1   5        0.01        0.74     11.42 o 
 -12   1   5       78.54       72.39     13.95 o 
 -11   1   5      100.31       82.29     13.57 o 
 -10   1   5      407.22      401.98     23.70 o 
  -9   1   5      362.65      345.26     20.72 o 
  -8   1   5     2535.17     2408.91     51.28 o 
  -7   1   5     3440.45     3706.41    126.33 o 
  -6   1   5     4853.25     4861.93     75.01 o 
  -5   1   5     8008.53     8125.92    127.56 o 
  -4   1   5     1785.92     1685.30     48.77 o 
  -3   1   5     2345.61     2432.08     75.60 o 
  -2   1   5     1617.86     1603.25     64.31 o 
  -1   1   5      732.97      713.83     18.72 o 
   0   1   5     1407.08     1378.47     27.45 o 
   1   1   5     1166.14     1212.55     28.96 o 
   2   1   5      668.09      662.92     23.96 o 
   3   1   5       15.08        6.63      5.69 o 
   4   1   5       14.37       23.80      6.66 o 
   5   1   5       79.98       51.96      8.63 o 
   6   1   5      351.32      352.80     18.30 o 
   7   1   5      473.19      536.52     22.28 o 
   8   1   5     2141.16     2357.34     70.47 o 
   9   1   5      434.33      424.58     25.40 o 
  10   1   5      575.99      549.74     30.62 o 
  11   1   5       19.48       12.38     12.50 o 
  12   1   5       15.44       10.79     14.13 o 
  13   1   5       95.47       84.86     22.47 o 
  14   1   5       16.31       -5.87     15.66 o 
  15   1   5       30.34       39.75     18.38 o 
  16   1   5        7.20        0.16     17.69 o 
  17   1   5       15.10       12.14     19.99 o 
  18   1   5        7.10        2.52     20.01 o 
  19   1   5        5.71        8.18     26.40 o 
 -21   2   5       46.76       43.19     40.34 o 
 -20   2   5        3.25       -4.31     28.67 o 
 -19   2   5        0.17       19.87     37.18 o 
 -18   2   5        0.53      -12.44     36.63 o 
 -17   2   5       41.70       72.61     27.97 o 
 -16   2   5       16.06        4.48     22.52 o 
 -15   2   5        0.25      -11.48     13.88 o 
 -14   2   5       56.14       40.58     14.94 o 
 -13   2   5       35.66       17.24     11.63 o 
 -12   2   5      506.01      423.81     25.14 o 
 -11   2   5       76.69       76.21     12.52 o 
 -10   2   5       28.95       16.24      8.89 o 
  -9   2   5     1157.20     1167.31     33.94 o 
  -8   2   5       57.64       50.01      7.75 o 
  -7   2   5      132.25      123.38      9.11 o 
  -6   2   5     1637.71     1541.23     37.37 o 
  -5   2   5      430.63      403.55     21.62 o 
  -4   2   5     1275.09     1175.67     44.26 o 
  -3   2   5       41.10       33.08      9.72 o 
  -2   2   5       45.31       38.44      9.15 o 
  -1   2   5     9456.51     9639.68     95.61 o 
   0   2   5        9.87       18.42      6.45 o 
   1   2   5      605.13      594.16     21.32 o 
   2   2   5      474.92      508.08     20.22 o 
   3   2   5     4276.17     4744.85     67.46 o 
   4   2   5      971.09     1048.23     27.13 o 
   5   2   5        0.57       -2.28      7.26 o 
   6   2   5       48.06       46.58      9.50 o 
   7   2   5     2612.27     2510.79     51.60 o 
   8   2   5      414.74      344.08     21.25 o 
   9   2   5       63.01       66.15     12.92 o 
  10   2   5       46.76       47.53     16.31 o 
  11   2   5        0.02        1.66     12.75 o 
  12   2   5       18.43       24.89     15.54 o 
  13   2   5       11.68       11.19     16.92 o 
  14   2   5       20.69        7.94     15.82 o 
  15   2   5        1.49      -11.00     15.06 o 
  16   2   5        0.67       14.03     19.24 o 
  17   2   5        2.05       -8.94     20.25 o 
  18   2   5        1.33       11.10     23.33 o 
 -20   3   5        5.52       11.67     40.80 o 
 -19   3   5       15.50       11.32     31.50 o 
 -18   3   5       44.88       35.49     37.82 o 
 -17   3   5        5.64       -1.93     29.75 o 
 -16   3   5       24.57       41.19     26.21 o 
 -15   3   5      271.26      210.50     49.27 o 
 -14   3   5       60.33       62.76     31.74 o 
 -13   3   5       74.29       73.76     29.63 o 
 -12   3   5       73.05       69.09     14.24 o 
 -11   3   5      269.52      226.58     29.48 o 
 -10   3   5      497.41      509.54     24.11 o 
  -9   3   5       16.65       14.44      8.38 o 
  -8   3   5      190.98      166.92     15.53 o 
  -7   3   5      189.67      155.77     15.81 o 
  -6   3   5      157.56      164.06     15.03 o 
  -5   3   5      736.15      783.21     30.45 o 
  -4   3   5     1724.12     1727.85     33.90 o 
  -3   3   5      216.87      190.92     14.28 o 
  -2   3   5      562.68      549.65     26.02 o 
  -1   3   5       41.24       34.39      9.73 o 
   0   3   5      218.43      215.52     16.47 o 
   1   3   5       67.67       60.53     10.30 o 
   2   3   5       14.06        3.91      8.77 o 
   3   3   5       22.20        8.98      7.81 o 
   4   3   5      325.50      277.11     17.37 o 
   5   3   5      122.55      142.23     27.55 o 
   6   3   5     1433.23     1544.39     42.71 o 
   7   3   5      309.23      295.11     28.88 o 
   8   3   5       29.95       27.52     16.28 o 
   9   3   5        0.78       -9.38     10.40 o 
  10   3   5        3.77       -1.21     12.48 o 
  11   3   5       27.30       38.22     18.85 o 
  12   3   5       26.65        1.85     13.49 o 
  13   3   5        0.78       -3.17     15.01 o 
  14   3   5        7.35       22.07     19.99 o 
  15   3   5        0.55      -11.22     18.10 o 
  16   3   5        3.54       -5.11     28.27 o 
  17   3   5       16.44       10.37     24.41 o 
  18   3   5        5.00       -1.41     22.83 o 
 -19   4   5       57.65      104.50     38.74 o 
 -18   4   5        0.15       10.37     39.88 o 
 -17   4   5       13.36       31.88     34.43 o 
 -16   4   5       41.40       26.85     29.78 o 
 -15   4   5       16.98       15.31     26.17 o 
 -14   4   5        0.01       -7.21     23.35 o 
 -13   4   5       30.87       11.80     26.17 o 
 -12   4   5      160.37      140.70     35.90 o 
 -11   4   5        8.36        9.16     13.93 o 
 -10   4   5      262.59      228.16     24.74 o 
  -9   4   5       65.35       62.76     16.59 o 
  -8   4   5      251.99      260.03     25.80 o 
  -7   4   5       59.88       41.54     15.10 o 
  -6   4   5      314.51      316.72     22.67 o 
  -5   4   5        0.03       -3.60      9.34 o 
  -4   4   5      244.24      247.85     17.13 o 
  -3   4   5       30.88       40.38     10.04 o 
  -2   4   5      409.38      390.07     23.48 o 
  -1   4   5      316.48      309.21     21.30 o 
   0   4   5      117.04       88.24     15.56 o 
   1   4   5     2506.11     2489.25     57.73 o 
   2   4   5       39.36       19.60     19.28 o 
   3   4   5      137.76      106.67     15.19 o 
   4   4   5        0.08      -20.10     18.34 o 
   5   4   5      392.97      456.08     42.67 o 
   6   4   5       14.39       12.97     20.17 o 
   7   4   5        1.51        1.88     19.45 o 
   8   4   5       47.93       31.35     21.77 o 
   9   4   5      195.43      192.97     35.53 o 
  10   4   5      268.14      195.31     38.40 o 
  11   4   5        9.47        2.67     20.47 o 
  12   4   5       20.83        8.79     17.52 o 
  13   4   5       10.37       14.76     17.66 o 
  14   4   5        3.74       -0.06     18.20 o 
  15   4   5       16.62       27.57     21.85 o 
  16   4   5        1.39      -17.57     22.80 o 
  17   4   5       15.84       56.79     35.82 o 
 -18   5   5        0.23      -21.92     39.19 o 
 -17   5   5        3.93        3.02     30.68 o 
 -16   5   5        4.99      -22.92     24.61 o 
 -15   5   5       12.26       23.66     28.17 o 
 -14   5   5        7.54      -39.92     29.13 o 
 -13   5   5      389.67      413.90     62.56 o 
 -12   5   5        0.96      -30.22     62.24 o 
 -11   5   5       15.66        9.33     26.16 o 
 -10   5   5       16.83       -0.62     15.55 o 
  -9   5   5       19.22       32.96     17.45 o 
  -8   5   5       28.45       27.96     16.03 o 
  -7   5   5       13.06        5.15     16.21 o 
  -6   5   5       26.78       22.00     15.70 o 
  -5   5   5      188.07      188.14     25.82 o 
  -4   5   5      111.14      121.40     18.04 o 
  -3   5   5       29.92       36.81     13.36 o 
  -2   5   5      231.50      226.87     19.53 o 
  -1   5   5       24.68       47.87     15.19 o 
   0   5   5        5.54       -4.89     12.02 o 
   1   5   5       28.75       26.77     16.12 o 
   2   5   5        0.82       -5.61     14.90 o 
   3   5   5      105.76      126.13     23.84 o 
   4   5   5      370.51      357.16     35.34 o 
   5   5   5       38.65       55.58     31.77 o 
   6   5   5       19.06       10.65     19.84 o 
   7   5   5       32.20       20.36     22.88 o 
   8   5   5        5.04      -11.80     22.11 o 
   9   5   5        0.25       16.87     24.28 o 
  10   5   5        0.09      -22.19     26.59 o 
  11   5   5       10.96       11.73     30.53 o 
  12   5   5       14.86        4.11     30.94 o 
  13   5   5        0.09       -6.73     28.65 o 
  14   5   5        1.72       -2.32     25.17 o 
  15   5   5       10.06       32.51     31.17 o 
 -16   6   5        0.58       -2.81     30.28 o 
 -15   6   5        2.16       21.11     34.89 o 
 -14   6   5       65.99       83.90     65.16 o 
 -13   6   5       29.62        1.09     28.19 o 
 -12   6   5        1.77       -3.51     27.46 o 
 -11   6   5       18.09       23.58     31.77 o 
 -10   6   5        0.05        2.72     24.06 o 
  -9   6   5       83.00       88.74     25.63 o 
  -8   6   5       25.53       21.58     22.65 o 
  -7   6   5        0.07        8.34     17.49 o 
  -6   6   5       30.99       17.36     18.63 o 
  -5   6   5        0.95        1.23     20.91 o 
  -4   6   5       81.35       73.60     21.45 o 
  -3   6   5       40.55       43.99     19.05 o 
  -2   6   5       18.36        6.77     20.49 o 
  -1   6   5       48.90       37.90     19.65 o 
   0   6   5       84.76      104.13     53.81 o 
   1   6   5       75.01       72.74     31.74 o 
   2   6   5       19.68       17.64     17.16 o 
   3   6   5      137.01      159.25     28.43 o 
   4   6   5       21.41       22.74     19.73 o 
   5   6   5        8.43      -13.89     18.49 o 
   6   6   5        7.00        9.56     23.54 o 
   7   6   5        0.02       -9.93     17.99 o 
   8   6   5        0.69       12.46     24.99 o 
   9   6   5        0.52       -8.71     21.09 o 
  10   6   5        1.16       -4.35     22.26 o 
  11   6   5       38.51       69.48     30.78 o 
  12   6   5       59.18       47.72     30.52 o 
  13   6   5       25.73       24.68     34.81 o 
 -13   7   5        7.04       -9.37     51.87 o 
 -12   7   5       31.16       41.21     42.82 o 
 -11   7   5       96.66       92.19     35.93 o 
 -10   7   5        1.72       11.24     29.02 o 
  -9   7   5        2.42       10.44     49.60 o 
  -8   7   5        0.31        8.33     25.22 o 
  -7   7   5       29.67       26.51     21.16 o 
  -6   7   5        3.68       12.25     19.72 o 
  -5   7   5        0.15      -14.45     17.75 o 
  -4   7   5        0.03       -3.46     28.78 o 
  -3   7   5       14.23       14.62     26.48 o 
  -2   7   5        0.67       14.70     25.78 o 
  -1   7   5        2.54        4.48     30.16 o 
   0   7   5       14.20       42.22     29.50 o 
   1   7   5       31.42       -2.24     22.58 o 
   2   7   5       51.11       80.60     34.69 o 
   3   7   5        0.21      -17.62     34.36 o 
   4   7   5        0.49       -9.04     34.50 o 
   5   7   5        3.87        3.81     35.72 o 
   6   7   5       13.23      -17.96     21.92 o 
   7   7   5        0.65        5.69     28.00 o 
   8   7   5        0.42       -5.53     26.32 o 
   9   7   5        4.56       -6.31     27.42 o 
  10   7   5       22.45       16.16     31.10 o 
  -8   8   5        3.50       17.51     44.74 o 
  -7   8   5       11.26      -17.07     28.61 o 
  -6   8   5        7.41       11.18     33.30 o 
  -5   8   5        0.52       -4.52     27.57 o 
  -4   8   5       12.78      -22.69     34.15 o 
  -3   8   5        0.88       33.35     35.35 o 
  -2   8   5       34.41       57.96     33.94 o 
  -1   8   5       10.49        2.73     28.67 o 
   0   8   5        4.37       19.45     42.14 o 
   1   8   5        0.02        0.65     52.52 o 
   2   8   5        3.85        0.00     39.55 o 
   3   8   5        0.00       13.62     47.33 o 
   4   8   5       25.06       26.58     49.92 o 
   5   8   5        0.13       23.98     43.90 o 
   6   8   5       11.61      -35.56     31.71 o 
 -20   0   6        0.89        3.89     38.90 o 
 -18   0   6       85.03      128.61     32.38 o 
 -16   0   6        5.29        8.55     23.00 o 
 -14   0   6      294.77      277.47     36.65 o 
 -12   0   6       59.42       54.91     18.82 o 
 -10   0   6      342.86      342.97     51.22 o 
  -8   0   6     1154.68     1240.70     60.94 o 
  -6   0   6     3707.91     3931.33    186.72 o 
  -4   0   6      160.46      148.47     24.64 o 
  -2   0   6     3369.13     3375.24     92.06 o 
   0   0   6        7.45        8.47      4.62 o 
   2   0   6     2043.10     2076.56     36.42 o 
   4   0   6       25.99       22.05      7.45 o 
   6   0   6       84.64       79.75     10.82 o 
   8   0   6      284.48      297.01     18.94 o 
  10   0   6       27.30       28.12     18.53 o 
  12   0   6        5.92        7.61     16.55 o 
  14   0   6        0.11       -1.28     23.17 o 
  16   0   6        0.45      -28.53     23.99 o 
  18   0   6       46.98       23.34     43.44 o 
 -21   1   6       24.85       44.15     39.55 o 
 -20   1   6       53.48       51.39     30.22 o 
 -19   1   6      102.84       85.94     30.58 o 
 -18   1   6      117.70      102.03     22.32 o 
 -17   1   6       77.55       48.80     22.43 o 
 -16   1   6       59.44       37.71     23.02 o 
 -15   1   6      375.76      336.83     28.32 o 
 -14   1   6      115.91       65.59     15.98 o 
 -13   1   6      570.89      488.82     29.98 o 
 -12   1   6     1364.54     1359.26     45.91 o 
 -11   1   6      912.72      927.65     36.58 o 
 -10   1   6     1334.44     1469.52     43.21 o 
  -9   1   6     2248.20     2478.39     53.02 o 
  -8   1   6     1337.11     1416.84     42.64 o 
  -7   1   6     2617.10     2593.89     47.96 o 
  -6   1   6     2981.82     3105.51     79.68 o 
  -5   1   6     5329.05     5393.29     53.23 o 
  -4   1   6     7663.90     7439.89    113.03 o 
  -3   1   6      169.77      146.46     19.88 o 
  -2   1   6      463.61      440.53     15.91 o 
  -1   1   6       16.00       12.89      5.22 o 
   0   1   6     1062.55     1034.50     24.80 o 
   1   1   6     2689.94     2739.26     39.72 o 
   2   1   6     2699.70     2635.09     40.91 o 
   3   1   6     1180.76     1144.45     27.70 o 
   4   1   6      210.83      205.75     13.01 o 
   5   1   6     1141.49     1320.24     46.53 o 
   6   1   6     1487.62     1723.75     39.05 o 
   7   1   6      477.09      459.01     22.00 o 
   8   1   6      122.22      115.02     13.86 o 
   9   1   6       15.21        5.92      8.93 o 
  10   1   6        0.06       -5.88      9.38 o 
  11   1   6       29.01       26.93     13.78 o 
  12   1   6       56.31       71.77     19.83 o 
  13   1   6        1.59        3.96     16.72 o 
  14   1   6       30.69       13.59     17.31 o 
  15   1   6        1.15       -1.29     15.44 o 
  16   1   6       39.17       12.94     22.68 o 
  17   1   6       11.71       -5.52     19.87 o 
  18   1   6       16.70       22.96     31.38 o 
 -21   2   6       63.51       55.13     41.90 o 
 -20   2   6       15.28       72.97     40.50 o 
 -19   2   6       21.04       15.60     30.94 o 
 -18   2   6        6.87        8.21     30.81 o 
 -17   2   6       32.31       33.25     28.20 o 
 -16   2   6       55.83       59.00     30.36 o 
 -15   2   6      177.91      131.44     36.34 o 
 -14   2   6        1.66       -0.12     12.26 o 
 -13   2   6        9.88        5.25     11.34 o 
 -12   2   6      474.79      456.29     32.14 o 
 -11   2   6        5.60       14.95      9.90 o 
 -10   2   6      492.26      450.84     22.83 o 
  -9   2   6      153.90      139.17     10.91 o 
  -8   2   6      395.96      437.81     23.19 o 
  -7   2   6     1300.06     1324.31     43.83 o 
  -6   2   6       27.61       25.83      8.28 o 
  -5   2   6     1839.39     1882.38     42.76 o 
  -4   2   6     1696.38     1587.70     53.77 o 
  -3   2   6      628.56      654.03     28.17 o 
  -2   2   6        8.54        7.01      8.11 o 
  -1   2   6       69.92       55.69      8.86 o 
   0   2   6      840.04      802.54     25.19 o 
   1   2   6       68.38       48.99      8.97 o 
   2   2   6       91.45       85.45     10.36 o 
   3   2   6      667.88      657.52     22.57 o 
   4   2   6      281.69      275.28     15.77 o 
   5   2   6      363.12      360.46     18.07 o 
   6   2   6        7.59        5.21      8.49 o 
   7   2   6        0.05        3.24      8.30 o 
   8   2   6       53.83       66.98     11.59 o 
   9   2   6      284.75      247.15     20.84 o 
  10   2   6       35.59       34.64     13.30 o 
  11   2   6        3.41      -15.40     10.26 o 
  12   2   6        0.01        2.88     17.88 o 
  13   2   6        0.38       10.84     15.44 o 
  14   2   6        0.56       -8.62     18.09 o 
  15   2   6       11.50        1.43     20.07 o 
  16   2   6       10.47       -2.26     20.79 o 
  17   2   6        1.16        4.18     20.50 o 
  18   2   6        1.83      -14.14     25.73 o 
 -20   3   6       41.52       55.40     43.94 o 
 -19   3   6        7.34        6.13     31.78 o 
 -18   3   6       29.51       17.55     28.43 o 
 -17   3   6       62.23       97.37     32.24 o 
 -16   3   6        0.78       -6.48     21.81 o 
 -15   3   6      107.87      114.57     33.05 o 
 -14   3   6        1.24        6.61     23.74 o 
 -13   3   6      232.64      193.03     37.13 o 
 -12   3   6       40.85       25.19     12.43 o 
 -11   3   6      425.53      392.75     28.66 o 
 -10   3   6      452.73      448.76     32.94 o 
  -9   3   6      238.34      220.39     17.95 o 
  -8   3   6      655.80      646.69     28.45 o 
  -7   3   6     1399.49     1459.05     42.35 o 
  -6   3   6     1241.55     1214.56     38.42 o 
  -5   3   6        0.76        0.81      8.83 o 
  -4   3   6       31.68       18.58      9.61 o 
  -3   3   6      120.37       92.10     10.59 o 
  -2   3   6     7881.62     8016.74    104.08 o 
  -1   3   6      692.69      658.52     25.95 o 
   0   3   6       10.97        0.96      8.20 o 
   1   3   6      165.72      148.55     14.35 o 
   2   3   6     1276.70     1280.23     52.43 o 
   3   3   6      116.29      111.50     13.34 o 
   4   3   6       30.87       32.39      9.74 o 
   5   3   6       49.63       50.45     10.58 o 
   6   3   6      182.63      173.03     19.26 o 
   7   3   6      114.01      127.09     18.60 o 
   8   3   6       92.94       84.07     17.89 o 
   9   3   6       81.30       59.46     20.20 o 
  10   3   6      186.93      205.67     33.74 o 
  11   3   6        6.42       -0.90     15.52 o 
  12   3   6       30.70       24.67     16.96 o 
  13   3   6        7.87        5.39     16.44 o 
  14   3   6        1.66       -8.10     16.70 o 
  15   3   6       21.47       23.06     20.82 o 
  16   3   6       12.19       26.09     24.36 o 
  17   3   6        0.05       10.41     22.81 o 
 -19   4   6      116.04       76.82     43.76 o 
 -18   4   6        2.20       -0.98     27.42 o 
 -17   4   6        3.01       10.77     30.80 o 
 -16   4   6        0.42       -3.84     33.69 o 
 -15   4   6        0.02       -0.71     22.80 o 
 -14   4   6      142.37      162.16     39.55 o 
 -13   4   6      100.33       91.63     30.38 o 
 -12   4   6       74.69       81.64     17.29 o 
 -11   4   6       87.49       80.35     17.65 o 
 -10   4   6       57.65       81.18     18.33 o 
  -9   4   6      118.89       96.09     18.55 o 
  -8   4   6        3.73        6.02     13.65 o 
  -7   4   6      133.71      127.37     15.94 o 
  -6   4   6      251.24      187.09     18.68 o 
  -5   4   6      717.69      746.59     34.06 o 
  -4   4   6       94.79       84.27     11.64 o 
  -3   4   6      109.68      104.78     13.74 o 
  -2   4   6        2.01       -3.49     13.17 o 
  -1   4   6       99.48       88.99     14.87 o 
   0   4   6        8.58       12.13     10.99 o 
   1   4   6       70.33       66.99     13.65 o 
   2   4   6      115.47       67.00     13.07 o 
   3   4   6       61.37       63.08     18.27 o 
   4   4   6      164.50      156.26     25.22 o 
   5   4   6       24.16       18.47     17.24 o 
   6   4   6       44.67       19.50     16.49 o 
   7   4   6       41.05       11.67     15.84 o 
   8   4   6        0.55       -6.77     22.40 o 
   9   4   6        1.32       -2.59     17.51 o 
  10   4   6        5.03       18.59     33.39 o 
  11   4   6       71.28       68.79     22.22 o 
  12   4   6       21.58       18.41     18.17 o 
  13   4   6       10.23        2.02     18.95 o 
  14   4   6        2.20        2.58     23.58 o 
  15   4   6        6.05       -2.03     20.15 o 
  16   4   6        0.66      -26.92     19.66 o 
 -18   5   6        3.57       32.60     43.56 o 
 -17   5   6        7.50       31.92     35.97 o 
 -16   5   6        5.59      -19.12     38.64 o 
 -15   5   6       53.36       61.11     33.23 o 
 -14   5   6        0.14      -16.23     23.67 o 
 -13   5   6       22.65       31.88     37.28 o 
 -12   5   6       12.21       -8.20     31.01 o 
 -11   5   6       24.62        1.97     16.21 o 
 -10   5   6        2.07       -0.84     16.97 o 
  -9   5   6       99.90       77.95     20.54 o 
  -8   5   6       95.76       80.90     21.13 o 
  -7   5   6        0.07        7.54     14.77 o 
  -6   5   6       31.11       22.53     16.85 o 
  -5   5   6       22.32        7.64     13.92 o 
  -4   5   6     1083.92     1150.05     46.82 o 
  -3   5   6       33.96       27.13     15.03 o 
  -2   5   6        3.89        6.92     14.63 o 
  -1   5   6      120.99      112.12     17.37 o 
   0   5   6        0.54        2.41     12.55 o 
   1   5   6       71.55       49.12     18.77 o 
   2   5   6       81.73       74.10     19.46 o 
   3   5   6        3.46       -4.94     16.29 o 
   4   5   6       15.10       12.60     15.13 o 
   5   5   6        5.16      -12.28     17.14 o 
   6   5   6        3.18      -17.29     20.51 o 
   7   5   6        0.85      -11.29     15.82 o 
   8   5   6        9.35      -16.41     15.45 o 
   9   5   6        8.74       -3.03     18.15 o 
  10   5   6        1.46      -13.93     16.68 o 
  11   5   6       15.66       27.59     21.10 o 
  12   5   6        0.17       -3.85     23.27 o 
  13   5   6       18.44        2.28     22.15 o 
  14   5   6        2.80       16.51     29.85 o 
  15   5   6        3.49        7.78     33.01 o 
 -16   6   6       18.29        8.61     36.10 o 
 -15   6   6        1.29       19.14     38.29 o 
 -14   6   6       18.35       42.83     40.52 o 
 -13   6   6       19.73      -19.31     36.80 o 
 -12   6   6        0.10        2.80     30.98 o 
 -11   6   6       71.90      124.26     41.01 o 
 -10   6   6        7.53       16.37     20.65 o 
  -9   6   6       14.55        6.28     19.03 o 
  -8   6   6       11.77       -6.29     20.44 o 
  -7   6   6       14.54       -2.76     15.51 o 
  -6   6   6       15.98        5.85     18.90 o 
  -5   6   6        0.51        2.12     18.40 o 
  -4   6   6        2.25        7.24     16.93 o 
  -3   6   6      213.51      171.25     28.61 o 
  -2   6   6       89.80       65.62     20.92 o 
  -1   6   6       66.59       43.76     44.41 o 
   0   6   6        0.78       -1.29     25.83 o 
   1   6   6        0.76      -16.21     29.18 o 
   2   6   6        7.67       14.84     18.90 o 
   3   6   6        3.76       16.99     19.15 o 
   4   6   6       12.97        0.80     20.36 o 
   5   6   6        0.01       -8.72     18.06 o 
   6   6   6       35.60       20.10     21.53 o 
   7   6   6        2.29        0.28     22.10 o 
   8   6   6       10.80       -6.36     21.64 o 
   9   6   6       20.50        8.10     24.68 o 
  10   6   6       10.29       15.19     24.74 o 
  11   6   6        6.95       -5.71     20.58 o 
  12   6   6        0.02       12.01     25.20 o 
  13   6   6       33.90        5.10     30.91 o 
 -13   7   6        4.54       17.97     40.06 o 
 -12   7   6        3.21       -0.55     32.00 o 
 -11   7   6        2.68        3.96     37.10 o 
 -10   7   6        0.88       -0.66     31.78 o 
  -9   7   6        2.68       20.16     19.03 o 
  -8   7   6        0.28       -5.08     19.62 o 
  -7   7   6        2.47       12.13     22.79 o 
  -6   7   6       77.45       77.03     28.95 o 
  -5   7   6       16.09       29.74     30.74 o 
  -4   7   6        7.68        3.10     21.23 o 
  -3   7   6       72.30       47.79     27.14 o 
  -2   7   6        0.88       27.82     31.16 o 
  -1   7   6       32.84       12.24     27.68 o 
   0   7   6        3.55       -0.01     23.12 o 
   1   7   6        0.60       10.87     27.55 o 
   2   7   6        0.85      -30.47     31.77 o 
   3   7   6        9.58      -18.28     26.92 o 
   4   7   6        5.71       15.41     30.35 o 
   5   7   6       10.10       19.66     27.86 o 
   6   7   6        1.37        6.71     27.50 o 
   7   7   6        0.26      -16.90     22.08 o 
   8   7   6        0.26      -17.22     25.57 o 
   9   7   6        0.17      -25.78     26.02 o 
  10   7   6        7.38        7.09     26.79 o 
  -8   8   6       18.28      -26.11     33.18 o 
  -7   8   6        0.97       -3.24     27.71 o 
  -6   8   6        6.48        7.21     25.37 o 
  -5   8   6        4.57        5.95     30.16 o 
  -4   8   6       21.05       12.18     33.64 o 
  -3   8   6        6.14       -5.36     27.34 o 
  -2   8   6        3.39       -0.71     29.23 o 
  -1   8   6       25.67       24.21     36.00 o 
   0   8   6       25.06       32.01     31.92 o 
   1   8   6        0.10      -22.04     50.57 o 
   2   8   6        0.88       -6.48     40.20 o 
   3   8   6        9.85      -19.45     37.60 o 
   4   8   6        0.92       -2.36     28.65 o 
   5   8   6        0.22       14.83     42.63 o 
 -21   0   7       38.54       54.46     35.01 o 
 -19   0   7        3.92        8.30     23.99 o 
 -17   0   7     5219.08     5788.58    164.01 o 
 -15   0   7       13.33       -6.39     20.84 o 
 -13   0   7       10.27        3.37     17.03 o 
 -11   0   7      251.92      267.78     29.42 o 
  -9   0   7     9772.20    11809.03    174.28 o 
  -7   0   7      563.47      590.35     37.19 o 
  -5   0   7     1551.70     1707.25     63.54 o 
  -3   0   7      166.91      119.94     23.34 o 
  -1   0   7     6704.38     6175.52    247.99 o 
   1   0   7       53.43       45.36      7.09 o 
   3   0   7    16020.84    16276.26    176.30 o 
   5   0   7      180.21      167.41     12.85 o 
   7   0   7     4694.15     4977.27     69.95 o 
   9   0   7       67.43       35.11     16.23 o 
  11   0   7       44.31       30.44     20.03 o 
  13   0   7        3.44       13.90     18.82 o 
  15   0   7       57.04       68.72     34.36 o 
  17   0   7       16.91       23.34     42.14 o 
 -22   1   7        3.41       21.36     35.35 o 
 -21   1   7        0.14       11.70     27.76 o 
 -20   1   7       13.08       29.96     29.44 o 
 -19   1   7        1.54        2.83     29.75 o 
 -18   1   7        7.99       13.29     22.52 o 
 -17   1   7       67.81       68.85     19.06 o 
 -16   1   7       72.29       65.67     18.03 o 
 -15   1   7      288.38      258.78     26.09 o 
 -14   1   7       13.23        4.22     13.86 o 
 -13   1   7      242.82      212.65     22.03 o 
 -12   1   7       10.28       -7.80     10.76 o 
 -11   1   7        2.56       14.43     10.08 o 
 -10   1   7       65.94       92.22     14.01 o 
  -9   1   7       92.79       81.82     13.70 o 
  -8   1   7      392.60      433.59     22.18 o 
  -7   1   7      311.68      264.46     16.67 o 
  -6   1   7      382.29      370.63     21.37 o 
  -5   1   7     1037.31     1108.96     41.46 o 
  -4   1   7      742.00      689.63     25.58 o 
  -3   1   7     2003.87     1935.30     86.34 o 
  -2   1   7     5370.41     5258.47     57.03 o 
  -1   1   7     3982.01     4101.64     51.42 o 
   0   1   7     4697.50     4597.64     64.00 o 
   1   1   7     1764.60     1660.15     32.31 o 
   2   1   7      109.39       92.09      9.62 o 
   3   1   7      899.73      921.48     25.98 o 
   4   1   7      451.32      449.97     25.91 o 
   5   1   7      517.44      456.25     20.49 o 
   6   1   7       13.05       17.41      9.57 o 
   7   1   7        7.49        4.64      8.97 o 
   8   1   7        4.23       -1.13      8.01 o 
   9   1   7       41.49       28.59     10.45 o 
  10   1   7      105.22       93.47     17.94 o 
  11   1   7       83.92       83.30     17.55 o 
  12   1   7       99.79       74.77     20.91 o 
  13   1   7       37.53       32.07     18.73 o 
  14   1   7       33.76       22.32     21.45 o 
  15   1   7        2.69      -17.05     18.89 o 
  16   1   7       22.23       11.21     22.00 o 
  17   1   7        7.75      -21.52     24.28 o 
  18   1   7        1.42        8.49     26.79 o 
 -21   2   7        0.38        7.42     33.23 o 
 -20   2   7      219.80      224.92     50.58 o 
 -19   2   7      794.77      921.12     85.58 o 
 -18   2   7       18.08       38.84     27.82 o 
 -17   2   7        0.72        4.88     21.48 o 
 -16   2   7      171.13      149.34     35.02 o 
 -15   2   7     1600.04     1502.65     91.57 o 
 -14   2   7      663.59      613.62     43.66 o 
 -13   2   7      131.43      110.87     15.88 o 
 -12   2   7      550.84      524.30     27.72 o 
 -11   2   7      787.47      680.55     29.39 o 
 -10   2   7       45.09       59.43     11.02 o 
  -9   2   7      439.82      446.91     17.87 o 
  -8   2   7       40.26       50.14      7.42 o 
  -7   2   7     1493.29     1656.48     41.51 o 
  -6   2   7      213.70      229.59     16.83 o 
  -5   2   7       39.31       26.74      8.77 o 
  -4   2   7      967.40      969.53     35.50 o 
  -3   2   7     1638.70     1686.99     46.56 o 
  -2   2   7     2333.78     2379.17     63.38 o 
  -1   2   7      272.01      253.91     15.06 o 
   0   2   7     1872.29     1812.53     39.28 o 
   1   2   7     5125.56     5227.81     68.15 o 
   2   2   7      319.62      299.85     17.96 o 
   3   2   7       28.13       26.02      8.01 o 
   4   2   7        5.56        6.99      7.32 o 
   5   2   7     4593.19     4923.71     98.91 o 
   6   2   7      202.63      141.99     13.71 o 
   7   2   7        2.20        3.12      8.72 o 
   8   2   7        2.64       -2.90      9.69 o 
   9   2   7      185.82      174.58     20.10 o 
  10   2   7      220.12      193.78     21.74 o 
  11   2   7       28.93       34.40     16.99 o 
  12   2   7        0.75       -0.55     15.41 o 
  13   2   7       19.00       32.59     21.34 o 
  14   2   7       18.43       20.24     18.76 o 
  15   2   7        9.06       16.48     17.46 o 
  16   2   7        0.58       -5.40     16.87 o 
  17   2   7        4.05       -3.21     21.34 o 
  18   2   7        5.50        2.01     27.60 o 
 -20   3   7       52.59       89.76     41.19 o 
 -19   3   7        6.31       30.96     33.94 o 
 -18   3   7        4.30       -4.57     27.26 o 
 -17   3   7        2.18        7.49     24.44 o 
 -16   3   7       18.44        9.59     27.10 o 
 -15   3   7       34.86       36.84     28.78 o 
 -14   3   7       71.56       59.82     27.04 o 
 -13   3   7      130.66      113.29     42.79 o 
 -12   3   7       19.25       19.85     16.90 o 
 -11   3   7      214.97      202.55     22.55 o 
 -10   3   7        3.11        8.07     10.19 o 
  -9   3   7       12.35        8.57      9.81 o 
  -8   3   7      124.35      117.89     14.68 o 
  -7   3   7       65.62       71.14     12.85 o 
  -6   3   7       94.52      100.88     14.29 o 
  -5   3   7      434.63      460.98     25.07 o 
  -4   3   7      622.70      594.58     31.67 o 
  -3   3   7        5.80        0.87      7.15 o 
  -2   3   7      524.78      514.59     23.11 o 
  -1   3   7      463.13      429.83     21.72 o 
   0   3   7        9.78       12.90      8.24 o 
   1   3   7        1.60       -0.25      7.97 o 
   2   3   7      379.96      315.08     24.33 o 
   3   3   7      219.06      190.18     15.48 o 
   4   3   7       23.59        8.06      8.05 o 
   5   3   7       57.48       41.57     10.25 o 
   6   3   7      211.69      210.68     22.10 o 
   7   3   7        2.11        5.33     11.78 o 
   8   3   7      158.57      139.77     20.11 o 
   9   3   7       21.31       25.97     13.65 o 
  10   3   7       45.31       24.46     16.69 o 
  11   3   7      189.09      144.09     21.94 o 
  12   3   7        6.24       17.37     19.43 o 
  13   3   7       25.30       29.12     20.68 o 
  14   3   7       32.44       27.59     19.99 o 
  15   3   7       14.17        3.42     21.08 o 
  16   3   7        7.80        4.52     22.71 o 
  17   3   7        0.90        9.99     21.90 o 
 -19   4   7        0.43       30.60     34.23 o 
 -18   4   7        1.91      -24.90     31.29 o 
 -17   4   7       39.64       50.78     32.48 o 
 -16   4   7       53.99       37.17     27.73 o 
 -15   4   7       31.25       18.83     30.06 o 
 -14   4   7       39.11       35.62     40.85 o 
 -13   4   7     1443.11     1374.90     92.60 o 
 -12   4   7      334.62      324.62     35.19 o 
 -11   4   7      195.43      178.28     22.67 o 
 -10   4   7      140.80      117.93     19.94 o 
  -9   4   7        2.84        7.88     15.28 o 
  -8   4   7       36.07       47.33     14.39 o 
  -7   4   7       47.85       44.59     13.91 o 
  -6   4   7      365.94      356.76     25.02 o 
  -5   4   7      456.80      422.88     27.68 o 
  -4   4   7       59.39       61.18     14.03 o 
  -3   4   7      628.89      601.19     26.27 o 
  -2   4   7     1141.29     1191.30     40.33 o 
  -1   4   7      699.52      631.66     29.53 o 
   0   4   7      122.56      109.30     14.34 o 
   1   4   7        3.12       -1.73     10.09 o 
   2   4   7      163.96      137.15     20.22 o 
   3   4   7      327.87      320.46     33.58 o 
   4   4   7       76.80       64.55     19.97 o 
   5   4   7       39.30       22.37     15.95 o 
   6   4   7        2.22        3.37     17.80 o 
   7   4   7       80.92       45.56     20.79 o 
   8   4   7      145.68      151.94     25.50 o 
   9   4   7        9.87      -15.43     17.08 o 
  10   4   7        0.03      -19.97     16.11 o 
  11   4   7      165.15      144.97     25.24 o 
  12   4   7        2.53       -4.93     15.27 o 
  13   4   7        0.54      -18.21     19.99 o 
  14   4   7        0.48        0.47     19.99 o 
  15   4   7        1.07       10.41     23.88 o 
  16   4   7        0.63       11.58     22.32 o 
 -18   5   7        3.68       14.78     30.79 o 
 -17   5   7        0.00       -6.99     40.42 o 
 -16   5   7        3.54      -10.80     32.39 o 
 -15   5   7       15.18        6.27     30.92 o 
 -14   5   7        0.16      -12.56     33.22 o 
 -13   5   7       49.00       31.35     26.79 o 
 -12   5   7       33.98       56.26     28.48 o 
 -11   5   7      104.93      127.74     25.48 o 
 -10   5   7       15.42        8.49     16.89 o 
  -9   5   7        1.54       -1.72     13.11 o 
  -8   5   7        8.88        5.32     14.15 o 
  -7   5   7       31.81       42.55     16.23 o 
  -6   5   7       59.09       41.69     17.38 o 
  -5   5   7        2.02        1.19     11.09 o 
  -4   5   7        4.39       -1.97     12.41 o 
  -3   5   7      101.48       99.72     17.12 o 
  -2   5   7        0.00       14.88     16.42 o 
  -1   5   7        2.33       -5.60     14.10 o 
   0   5   7       63.88       61.89     14.26 o 
   1   5   7       28.31       35.63     18.03 o 
   2   5   7        0.49        0.54     14.57 o 
   3   5   7        3.97       -9.33     15.14 o 
   4   5   7        0.27       -8.69     18.62 o 
   5   5   7      288.31      331.04     35.84 o 
   6   5   7      111.58       81.55     25.53 o 
   7   5   7        6.21        7.58     16.85 o 
   8   5   7        0.42      -16.86     19.51 o 
   9   5   7      151.75      121.66     28.97 o 
  10   5   7        0.29        3.02     18.85 o 
  11   5   7        1.75      -16.70     20.85 o 
  12   5   7        0.58      -17.19     18.49 o 
  13   5   7        2.51       -4.86     18.45 o 
  14   5   7       23.69       28.46     32.72 o 
 -16   6   7       46.08       15.12     38.43 o 
 -15   6   7       55.01       35.31     35.74 o 
 -14   6   7       17.43       29.23     33.94 o 
 -13   6   7       17.83       27.52     30.63 o 
 -12   6   7       39.51       13.34     30.53 o 
 -11   6   7      342.56      293.42     53.08 o 
 -10   6   7      115.49       98.59     27.67 o 
  -9   6   7       32.14       32.58     21.59 o 
  -8   6   7        6.71       19.87     17.17 o 
  -7   6   7        3.74      -15.18     20.18 o 
  -6   6   7       53.56       28.98     19.14 o 
  -5   6   7      160.93      157.98     30.03 o 
  -4   6   7      405.64      416.09     40.85 o 
  -3   6   7        3.57        3.14     18.95 o 
  -2   6   7        0.03       -7.95     15.97 o 
  -1   6   7       57.41       41.73     24.98 o 
   0   6   7       55.22       60.01     24.73 o 
   1   6   7       13.30        5.55     23.26 o 
   2   6   7        1.80       -5.19     29.82 o 
   3   6   7       30.54       37.68     20.83 o 
   4   6   7       16.31        5.04     22.07 o 
   5   6   7        7.03       22.08     24.59 o 
   6   6   7        3.76        0.02     21.22 o 
   7   6   7        0.18       -9.28     18.26 o 
   8   6   7        0.70      -14.86     20.98 o 
   9   6   7       68.80       57.05     30.44 o 
  10   6   7        0.09       -0.87     21.28 o 
  11   6   7        4.44       -6.13     26.44 o 
  12   6   7        1.61       32.00     28.10 o 
 -13   7   7        4.78      -25.45     33.42 o 
 -12   7   7        2.96      -19.44     32.30 o 
 -11   7   7        4.21        3.65     38.64 o 
 -10   7   7        3.09      -21.34     29.50 o 
  -9   7   7       19.90        6.22     21.30 o 
  -8   7   7       13.76        2.70     21.52 o 
  -7   7   7        2.46       17.50     24.10 o 
  -6   7   7       16.65       23.26     20.57 o 
  -5   7   7       15.31       30.45     27.68 o 
  -4   7   7        3.98        8.75     27.55 o 
  -3   7   7        0.03       -5.02     29.57 o 
  -2   7   7        1.58        0.34     31.62 o 
  -1   7   7       14.27       22.28     24.64 o 
   0   7   7        0.06        4.54     31.77 o 
   1   7   7        0.13        1.81     32.24 o 
   2   7   7       28.26       19.02     30.82 o 
   3   7   7      139.46      151.06     55.76 o 
   4   7   7       31.36       31.43     29.11 o 
   5   7   7        4.14      -18.01     35.99 o 
   6   7   7        9.47       22.47     33.94 o 
   7   7   7        0.15      -18.13     27.42 o 
   8   7   7        1.53       -6.76     22.20 o 
   9   7   7        0.06       -8.25     30.30 o 
  -8   8   7       41.21       34.20     35.14 o 
  -7   8   7        6.17       18.53     28.81 o 
  -6   8   7       66.81       78.22     39.32 o 
  -5   8   7        6.47       42.52     29.82 o 
  -4   8   7       11.11        1.58     24.96 o 
  -3   8   7       30.19       -9.88     29.72 o 
  -2   8   7       27.27        6.19     31.15 o 
  -1   8   7        4.88       10.56     37.10 o 
   0   8   7        8.33       30.99     32.54 o 
   1   8   7       27.76        5.87     30.92 o 
   2   8   7        3.15      -31.12     36.31 o 
   3   8   7        5.18      -18.80     39.55 o 
   4   8   7        0.09       -6.24     32.46 o 
 -20   0   8        3.27       10.92     30.35 o 
 -18   0   8        3.99       21.03     47.00 o 
 -16   0   8        4.09       10.22     21.99 o 
 -14   0   8        1.98      -13.68     18.23 o 
 -12   0   8     2993.90     3176.40    101.98 o 
 -10   0   8       12.25       14.44     25.93 o 
  -8   0   8    27715.30    31978.25    307.96 o 
  -6   0   8       62.07       39.40     14.18 o 
  -4   0   8     9059.89     9266.02    189.96 o 
  -2   0   8        0.01      -10.37     13.62 o 
   0   0   8     2719.82     2560.72    128.26 o 
   2   0   8       11.98        1.17      6.55 o 
   4   0   8       48.99       28.82      7.53 o 
   6   0   8        3.96        3.48      7.33 o 
   8   0   8        2.07       -8.62     16.97 o 
  10   0   8        0.98        7.13     17.25 o 
  12   0   8     1029.81     1023.46     66.69 o 
  14   0   8       11.20       10.96     24.91 o 
  16   0   8       80.63      103.73     41.49 o 
  18   0   8        0.66      -45.38     40.85 o 
 -22   1   8        6.09      -14.78     36.54 o 
 -21   1   8        3.68      -11.14     28.37 o 
 -20   1   8        1.60       22.92     29.63 o 
 -19   1   8       61.17       44.62     35.98 o 
 -18   1   8      325.97      326.11     50.37 o 
 -17   1   8     1037.39     1181.18     66.57 o 
 -16   1   8      926.77     1006.82     52.87 o 
 -15   1   8     1273.64     1234.19     50.39 o 
 -14   1   8      213.49      191.68     20.80 o 
 -13   1   8       84.12       98.44     15.93 o 
 -12   1   8        1.65       -0.98     10.96 o 
 -11   1   8      635.46      652.48     31.73 o 
 -10   1   8      320.41      281.26     20.56 o 
  -9   1   8      840.23      838.65     37.06 o 
  -8   1   8      158.21      187.08     17.00 o 
  -7   1   8      625.94      633.83     60.61 o 
  -6   1   8      388.01      358.59     15.94 o 
  -5   1   8       28.93       20.98      6.41 o 
  -4   1   8       45.17       49.85     10.41 o 
  -3   1   8        8.68       14.73      6.88 o 
  -2   1   8       33.92       34.30      6.54 o 
  -1   1   8     1002.77      942.91     26.28 o 
   0   1   8      514.28      454.84     18.84 o 
   1   1   8     1679.20     1715.84     43.15 o 
   2   1   8      283.87      245.82     14.46 o 
   3   1   8       24.04       19.66      6.88 o 
   4   1   8      677.89      621.83     29.88 o 
   5   1   8      102.84       92.19     11.05 o 
   6   1   8      308.39      275.12     17.75 o 
   7   1   8        8.28        1.81      8.32 o 
   8   1   8       21.28       15.18      8.88 o 
   9   1   8       76.50       69.20     12.22 o 
  10   1   8       14.73       13.68     13.09 o 
  11   1   8        4.98        9.74     13.91 o 
  12   1   8        0.13      -22.49     15.00 o 
  13   1   8        2.92        1.10     17.12 o 
  14   1   8       28.35       33.15     17.85 o 
  15   1   8        7.22        3.58     22.18 o 
  16   1   8       65.48       64.50     24.77 o 
  17   1   8        3.36        3.78     24.22 o 
  18   1   8       12.01       16.41     34.69 o 
 -21   2   8      129.91      139.72     46.13 o 
 -20   2   8        0.41        9.72     30.51 o 
 -19   2   8       27.76       42.18     36.87 o 
 -18   2   8        4.60       18.61     32.12 o 
 -17   2   8       83.19       77.80     31.63 o 
 -16   2   8       43.29       25.50     30.38 o 
 -15   2   8      235.78      325.38     46.04 o 
 -14   2   8      252.97      234.66     32.24 o 
 -13   2   8        1.46        3.37     14.66 o 
 -12   2   8        0.36        1.08      9.78 o 
 -11   2   8       10.09       12.71      9.75 o 
 -10   2   8     6556.39     6763.58    139.29 o 
  -9   2   8       12.44        5.03      6.52 o 
  -8   2   8       29.73       24.56      7.97 o 
  -7   2   8       11.32       -0.21      8.53 o 
  -6   2   8    12131.02    11831.59    178.55 o 
  -5   2   8     2112.21     2248.13     55.99 o 
  -4   2   8       59.74       43.86     11.30 o 
  -3   2   8      531.90      542.33     21.90 o 
  -2   2   8      177.00      167.57     12.50 o 
  -1   2   8      163.13      150.72     14.22 o 
   0   2   8      123.09      105.23     15.72 o 
   1   2   8       13.79       25.99      8.22 o 
   2   2   8      273.01      230.39     16.34 o 
   3   2   8      235.88      223.03     15.51 o 
   4   2   8        9.74        4.39      8.09 o 
   5   2   8       95.24       58.47     11.01 o 
   6   2   8        5.73       -1.66      8.47 o 
   7   2   8      214.87      189.28     16.35 o 
   8   2   8       63.72       49.59     11.33 o 
   9   2   8     1156.96     1189.88     47.53 o 
  10   2   8      339.52      309.99     26.00 o 
  11   2   8       30.17        9.57     14.80 o 
  12   2   8       36.85       30.30     17.65 o 
  13   2   8      313.50      350.82     38.82 o 
  14   2   8       15.26       14.00     20.04 o 
  15   2   8       48.64       49.50     26.24 o 
  16   2   8        0.52        2.50     26.42 o 
  17   2   8        2.56        5.27     27.42 o 
 -20   3   8      149.64      150.87     70.34 o 
 -19   3   8      256.32      282.98     55.88 o 
 -18   3   8       86.24      140.43     44.40 o 
 -17   3   8       88.13       76.06     36.64 o 
 -16   3   8        3.15        3.16     25.55 o 
 -15   3   8      105.28      109.10     33.59 o 
 -14   3   8       78.60       62.94     27.88 o 
 -13   3   8     1276.24     1177.70     83.64 o 
 -12   3   8      342.19      299.60     26.38 o 
 -11   3   8        8.88        8.25     11.87 o 
 -10   3   8      138.13      130.63     16.01 o 
  -9   3   8      118.00      111.33     18.34 o 
  -8   3   8     1078.25     1107.27     39.31 o 
  -7   3   8       27.32       11.37      8.81 o 
  -6   3   8      257.13      272.59     21.49 o 
  -5   3   8       12.49       24.18     13.38 o 
  -4   3   8       11.81        7.18     12.91 o 
  -3   3   8      184.77      179.05     19.68 o 
  -2   3   8      118.63      153.38     17.04 o 
  -1   3   8       77.50       89.92     13.57 o 
   0   3   8      140.76      142.65     14.10 o 
   1   3   8      158.20      139.18     15.40 o 
   2   3   8       54.79       47.58     10.88 o 
   3   3   8       66.32       54.25     11.50 o 
   4   3   8      195.03      200.78     25.83 o 
   5   3   8        3.65        5.16      9.01 o 
   6   3   8       25.95       52.05     14.41 o 
   7   3   8       10.25       -8.64     12.76 o 
   8   3   8      105.10       96.51     18.40 o 
   9   3   8       51.30       59.56     17.63 o 
  10   3   8       37.56       26.49     16.36 o 
  11   3   8       23.29       28.70     17.01 o 
  12   3   8      111.70       95.48     30.83 o 
  13   3   8       26.47       31.16     20.15 o 
  14   3   8       11.95       10.40     23.58 o 
  15   3   8        0.45       -9.16     21.39 o 
  16   3   8        0.21        1.83     23.12 o 
 -19   4   8       78.04       99.28     42.86 o 
 -18   4   8        0.32       -7.74     26.63 o 
 -17   4   8        0.99      -20.43     24.14 o 
 -16   4   8       12.71       24.78     37.13 o 
 -15   4   8       92.59       64.51     36.72 o 
 -14   4   8      102.69       76.44     29.50 o 
 -13   4   8      219.85      198.37     25.48 o 
 -12   4   8      507.24      425.06     33.55 o 
 -11   4   8       21.85       25.11     15.20 o 
 -10   4   8       14.09       -7.41     10.73 o 
  -9   4   8       28.40       40.89     18.10 o 
  -8   4   8     1419.30     1426.92     48.05 o 
  -7   4   8      191.83      183.80     19.65 o 
  -6   4   8       63.85       65.30     14.69 o 
  -5   4   8      197.07      189.58     20.31 o 
  -4   4   8     1011.48     1097.93     48.97 o 
  -3   4   8      644.52      590.55     36.91 o 
  -2   4   8       23.81       11.03     10.09 o 
  -1   4   8       70.84       66.39     13.44 o 
   0   4   8      109.67       88.22     13.92 o 
   1   4   8       23.20       23.44     12.32 o 
   2   4   8      135.55      133.06     16.71 o 
   3   4   8        4.29        4.20     14.25 o 
   4   4   8       22.78       16.41     14.98 o 
   5   4   8      210.57      183.61     25.03 o 
   6   4   8      247.98      249.63     29.19 o 
   7   4   8      889.05      888.63     53.02 o 
   8   4   8      336.59      252.73     32.74 o 
   9   4   8       15.76       24.44     23.03 o 
  10   4   8        6.02      -13.06     16.65 o 
  11   4   8       32.50       27.60     20.38 o 
  12   4   8       52.41       52.89     20.23 o 
  13   4   8        3.36        2.37     24.08 o 
  14   4   8        1.31        6.54     20.74 o 
  15   4   8       24.95       33.67     24.30 o 
 -18   5   8        0.01       -6.15     30.92 o 
 -17   5   8        0.04        8.10     30.26 o 
 -16   5   8        0.09       10.75     29.09 o 
 -15   5   8       56.92       18.13     30.57 o 
 -14   5   8        3.38       16.28     28.12 o 
 -13   5   8       24.76       42.66     32.34 o 
 -12   5   8        2.50       -3.57     16.98 o 
 -11   5   8      289.87      275.18     30.98 o 
 -10   5   8      281.35      299.66     32.85 o 
  -9   5   8       53.33       45.04     20.97 o 
  -8   5   8        4.96       -2.86     17.55 o 
  -7   5   8       11.35       18.00     16.85 o 
  -6   5   8      148.79      174.44     28.23 o 
  -5   5   8        6.83        3.98     11.83 o 
  -4   5   8       60.68       56.22     15.66 o 
  -3   5   8       26.70       19.59     17.12 o 
  -2   5   8      194.66      178.95     25.49 o 
  -1   5   8       30.09        4.40     16.01 o 
   0   5   8        7.19      -21.44     20.83 o 
   1   5   8       14.60        9.41     14.53 o 
   2   5   8        3.36       -0.73     14.24 o 
   3   5   8       13.16       14.27     15.54 o 
   4   5   8        1.23      -10.15     18.07 o 
   5   5   8       95.62      106.74     25.87 o 
   6   5   8        8.91        7.71     21.80 o 
   7   5   8       30.32       10.65     21.48 o 
   8   5   8        2.97       -0.79     19.99 o 
   9   5   8        0.29       -4.95     20.69 o 
  10   5   8        1.01       -1.19     19.15 o 
  11   5   8       55.92       20.47     25.91 o 
  12   5   8       22.57       14.14     23.70 o 
  13   5   8       24.12       -0.89     34.77 o 
  14   5   8       13.67       43.28     31.02 o 
 -16   6   8        2.13        7.65     37.65 o 
 -15   6   8       20.59        9.00     29.91 o 
 -14   6   8       99.45       51.54     35.30 o 
 -13   6   8       35.87       26.19     30.55 o 
 -12   6   8       12.54       35.98     29.80 o 
 -11   6   8        0.02       16.48     19.78 o 
 -10   6   8        8.64       11.61     21.08 o 
  -9   6   8        0.76       13.37     16.93 o 
  -8   6   8        0.04       -1.54     19.40 o 
  -7   6   8      109.82       86.50     25.08 o 
  -6   6   8      116.50      121.61     26.53 o 
  -5   6   8       85.12       52.82     22.90 o 
  -4   6   8        1.47        7.25     17.15 o 
  -3   6   8       43.85       43.17     30.28 o 
  -2   6   8      131.90      171.28     36.43 o 
  -1   6   8      294.85      293.33     50.57 o 
   0   6   8        4.67      -10.98     26.12 o 
   1   6   8        0.00       -2.89     25.10 o 
   2   6   8       24.70       49.66     34.76 o 
   3   6   8        5.04      -31.77     27.23 o 
   4   6   8      173.15      177.07     34.98 o 
   5   6   8      282.72      249.66     34.49 o 
   6   6   8      198.23      169.64     30.60 o 
   7   6   8       13.79        3.56     20.54 o 
   8   6   8        1.03      -23.07     19.33 o 
   9   6   8       23.26       15.16     24.74 o 
  10   6   8        2.44      -10.17     23.52 o 
  11   6   8       29.12        7.75     26.49 o 
  12   6   8        0.76       10.30     28.21 o 
 -13   7   8        1.73       -6.76     36.14 o 
 -12   7   8        1.27      -11.22     32.62 o 
 -11   7   8        6.42       -7.04     32.96 o 
 -10   7   8        0.08       -5.31     24.31 o 
  -9   7   8       67.42       55.36     27.99 o 
  -8   7   8       73.80       70.29     26.65 o 
  -7   7   8       22.33        6.04     21.67 o 
  -6   7   8        3.02        8.99     26.79 o 
  -5   7   8       41.16       51.77     26.45 o 
  -4   7   8        1.57       14.09     27.57 o 
  -3   7   8       16.80       26.57     34.37 o 
  -2   7   8        5.37       13.03     27.25 o 
  -1   7   8       12.16       32.20     26.21 o 
   0   7   8        0.43      -14.91     33.71 o 
   1   7   8       23.81       38.86     28.66 o 
   2   7   8        0.10       13.72     28.15 o 
   3   7   8       23.17        2.64     35.75 o 
   4   7   8        0.03      -25.55     29.91 o 
   5   7   8       25.25       59.52     40.79 o 
   6   7   8        0.90       25.83     34.16 o 
   7   7   8        3.68        5.61     39.88 o 
   8   7   8        3.75       50.72     36.10 o 
   9   7   8       16.89       16.65     25.00 o 
  -8   8   8        5.08        4.75     29.35 o 
  -7   8   8        0.21       10.26     35.72 o 
  -6   8   8        1.32       -1.63     29.52 o 
  -5   8   8       32.40       17.51     29.13 o 
  -4   8   8        6.45       16.15     31.34 o 
  -3   8   8       49.74       31.50     36.08 o 
  -2   8   8        0.10       -3.19     28.76 o 
  -1   8   8        0.31       12.19     30.70 o 
   0   8   8       40.75       47.46     39.42 o 
   1   8   8       61.04       67.80     35.79 o 
   2   8   8       19.74       24.64     44.09 o 
   3   8   8       84.42       86.23     52.52 o 
 -19   0   9        4.09       16.79     23.53 o 
 -17   0   9        0.33        1.78     26.79 o 
 -15   0   9     2754.92     2744.51    108.08 o 
 -13   0   9       24.20       37.91     19.16 o 
 -11   0   9      201.26      206.97     28.06 o 
  -9   0   9        2.65       21.24     15.51 o 
  -7   0   9    16961.52    18213.38    211.93 o 
  -5   0   9      174.13      169.86     28.53 o 
  -3   0   9        0.45       11.67     12.32 o 
  -1   0   9       39.27       32.19      7.11 o 
   1   0   9    27241.34    27318.33    381.74 o 
   3   0   9      149.50      139.89     12.37 o 
   5   0   9      155.69      152.73     14.30 o 
   7   0   9       50.89       30.97     10.36 o 
   9   0   9     2691.75     2865.77    102.42 o 
  11   0   9      160.05      129.56     31.31 o 
  13   0   9      356.37      290.45     43.09 o 
  15   0   9       12.28       43.44     34.36 o 
  17   0   9       23.22       64.19     48.63 o 
 -22   1   9        1.91       32.02     39.04 o 
 -21   1   9        0.05        8.47     26.81 o 
 -20   1   9       73.21       49.00     29.50 o 
 -19   1   9      124.66      139.23     40.19 o 
 -18   1   9       97.85       81.09     35.05 o 
 -17   1   9      205.84      203.63     32.47 o 
 -16   1   9       34.89       29.81     17.87 o 
 -15   1   9       46.34       33.00     15.49 o 
 -14   1   9        0.43        1.63     12.26 o 
 -13   1   9       36.69       36.09     13.04 o 
 -12   1   9       60.59       68.35     14.15 o 
 -11   1   9      281.13      313.10     23.27 o 
 -10   1   9      139.71      166.61     17.75 o 
  -9   1   9      467.14      463.48     25.70 o 
  -8   1   9     2968.26     3193.44     60.45 o 
  -7   1   9     2271.66     3001.52    213.02 o 
  -6   1   9     4514.72     4568.64    112.60 o 
  -5   1   9     5021.71     5018.61     76.34 o 
  -4   1   9      136.09      118.15     13.06 o 
  -3   1   9       44.34       37.72      8.55 o 
  -2   1   9       41.86       26.20      6.45 o 
  -1   1   9      324.47      263.37     15.06 o 
   0   1   9      336.54      335.13     17.48 o 
   1   1   9      211.88      207.15     13.43 o 
   2   1   9      627.51      603.56     22.62 o 
   3   1   9        0.09       -5.24      6.51 o 
   4   1   9       22.43       13.25      7.03 o 
   5   1   9        2.57       -0.23      8.20 o 
   6   1   9       33.62       21.40      8.79 o 
   7   1   9       61.16       41.96     10.07 o 
   8   1   9       38.80       45.16     10.82 o 
   9   1   9       56.69       48.90     15.01 o 
  10   1   9       73.63       62.27     15.66 o 
  11   1   9      110.42      111.34     21.68 o 
  12   1   9       41.24       53.25     20.25 o 
  13   1   9       12.13        7.67     19.22 o 
  14   1   9       64.85       41.01     20.05 o 
  15   1   9        1.82        5.81     18.37 o 
  16   1   9       29.63       44.55     24.17 o 
  17   1   9        0.00        9.39     28.15 o 
 -21   2   9       20.44       64.50     41.73 o 
 -20   2   9       27.55       80.41     40.94 o 
 -19   2   9        7.35       -9.15     29.71 o 
 -18   2   9      358.41      375.45     56.84 o 
 -17   2   9      555.68      573.96     61.35 o 
 -16   2   9      212.84      253.01     47.26 o 
 -15   2   9       26.83       38.23     26.17 o 
 -14   2   9      262.32      260.19     31.60 o 
 -13   2   9      888.54      878.21     51.82 o 
 -12   2   9       37.43       38.17     18.68 o 
 -11   2   9       21.43       11.43      9.89 o 
 -10   2   9      654.40      623.70     28.79 o 
  -9   2   9     2261.45     2278.05     84.41 o 
  -8   2   9      253.17      275.72     19.52 o 
  -7   2   9      176.12      162.43     15.45 o 
  -6   2   9     1655.39     1598.59     42.49 o 
  -5   2   9     3226.16     3378.34     89.67 o 
  -4   2   9       41.78       27.59      9.96 o 
  -3   2   9       62.91       63.65      8.77 o 
  -2   2   9      614.62      651.65     23.43 o 
  -1   2   9     5138.84     5440.97     70.89 o 
   0   2   9      222.11      255.07     16.83 o 
   1   2   9        4.94        8.46      8.45 o 
   2   2   9      313.97      328.60     20.12 o 
   3   2   9     1611.55     1650.33     39.94 o 
   4   2   9     1781.03     1810.77     43.43 o 
   5   2   9        1.08       -2.50      8.15 o 
   6   2   9      816.11      830.16     31.28 o 
   7   2   9      466.05      447.09     24.24 o 
   8   2   9      172.73      133.72     17.00 o 
   9   2   9       99.96       89.13     18.22 o 
  10   2   9      206.49      136.18     23.21 o 
  11   2   9       34.34       49.50     19.85 o 
  12   2   9      458.44      444.86     41.37 o 
  13   2   9        2.85        2.42     19.53 o 
  14   2   9       59.69       74.04     22.69 o 
  15   2   9      114.31       79.92     27.88 o 
  16   2   9        0.67       -8.86     21.29 o 
  17   2   9        2.50       -2.02     24.28 o 
 -20   3   9       17.78       32.87     38.96 o 
 -19   3   9       10.33        3.39     33.67 o 
 -18   3   9        0.02      -16.20     27.10 o 
 -17   3   9        0.23        1.62     22.99 o 
 -16   3   9      107.86      121.72     42.11 o 
 -15   3   9      485.43      488.17     59.71 o 
 -14   3   9      258.70      296.44     48.82 o 
 -13   3   9      113.13      117.69     35.08 o 
 -12   3   9       10.91        4.97     14.57 o 
 -11   3   9      248.82      247.19     21.75 o 
 -10   3   9      639.89      595.41     30.56 o 
  -9   3   9        9.91       14.03      9.97 o 
  -8   3   9      230.39      245.99     20.78 o 
  -7   3   9      323.76      311.71     22.30 o 
  -6   3   9       35.27       54.91     14.08 o 
  -5   3   9       19.91       35.85     14.31 o 
  -4   3   9      863.19      918.46     41.58 o 
  -3   3   9      634.11      619.42     23.37 o 
  -2   3   9      184.95      181.53     15.12 o 
  -1   3   9        2.23        2.06      8.65 o 
   0   3   9       16.55       14.08      8.89 o 
   1   3   9        0.04       -0.80      8.80 o 
   2   3   9        0.32      -11.70      8.36 o 
   3   3   9       70.73       83.43     13.04 o 
   4   3   9      319.13      288.23     21.93 o 
   5   3   9      120.68      144.77     21.19 o 
   6   3   9       65.64       91.06     16.17 o 
   7   3   9       57.49       56.82     14.83 o 
   8   3   9      282.46      298.25     26.95 o 
   9   3   9      674.22      615.32     38.26 o 
  10   3   9       22.51       23.68     16.07 o 
  11   3   9       38.92       49.84     23.63 o 
  12   3   9        0.55       13.26     22.24 o 
  13   3   9        4.10        6.26     18.05 o 
  14   3   9       24.34       34.90     23.22 o 
  15   3   9       14.79       20.31     20.99 o 
  16   3   9        4.91       22.58     28.55 o 
 -19   4   9       64.22       88.25     44.86 o 
 -18   4   9        2.43       -3.41     37.22 o 
 -17   4   9        3.42       -8.45     28.85 o 
 -16   4   9        5.03       28.86     31.45 o 
 -15   4   9       44.89       39.21     27.40 o 
 -14   4   9       26.22       16.19     28.89 o 
 -13   4   9       55.36       54.75     19.74 o 
 -12   4   9       73.28       69.79     19.81 o 
 -11   4   9     1141.89     1167.61     54.35 o 
 -10   4   9        0.81       -3.57     11.26 o 
  -9   4   9        0.00       12.68     12.43 o 
  -8   4   9        9.78       18.28     10.96 o 
  -7   4   9      158.28      107.12     16.49 o 
  -6   4   9      112.59       85.86     16.41 o 
  -5   4   9      253.45      225.75     21.78 o 
  -4   4   9       12.31       19.22     13.60 o 
  -3   4   9     2997.95     3150.01     83.10 o 
  -2   4   9       68.61       63.11     13.42 o 
  -1   4   9       59.66       62.34     12.60 o 
   0   4   9       91.16       71.76     14.21 o 
   1   4   9        2.11       -4.14      9.47 o 
   2   4   9      109.62       61.94     13.18 o 
   3   4   9      121.80      114.78     21.14 o 
   4   4   9      141.09      126.72     21.88 o 
   5   4   9     1068.10     1131.67     91.15 o 
   6   4   9      116.24      101.60     22.24 o 
   7   4   9       29.53       17.52     17.92 o 
   8   4   9        1.53      -18.81     16.23 o 
   9   4   9      126.47       90.04     21.55 o 
  10   4   9       29.87       29.85     19.75 o 
  11   4   9       11.81       13.40     17.50 o 
  12   4   9        0.70       -1.66     20.79 o 
  13   4   9        5.17      -12.51     19.15 o 
  14   4   9      150.86      124.96     31.29 o 
  15   4   9        2.89       20.93     26.13 o 
 -18   5   9       13.56       48.61     38.70 o 
 -17   5   9        0.21       37.43     34.23 o 
 -16   5   9       18.99       13.32     32.89 o 
 -15   5   9        2.20       11.49     27.40 o 
 -14   5   9       32.25        7.45     29.62 o 
 -13   5   9      760.85      762.78     76.71 o 
 -12   5   9        5.66       12.68     17.89 o 
 -11   5   9        3.48        7.07     17.27 o 
 -10   5   9       14.96        8.43     16.50 o 
  -9   5   9       29.20       20.34     18.05 o 
  -8   5   9       38.37       41.28     17.95 o 
  -7   5   9       53.70       60.31     21.65 o 
  -6   5   9      174.26      203.69     22.85 o 
  -5   5   9        7.08       25.77     14.83 o 
  -4   5   9      200.09      191.19     26.36 o 
  -3   5   9        7.82        6.14     15.54 o 
  -2   5   9       46.51       47.13     19.42 o 
  -1   5   9       87.31       69.14     20.65 o 
   0   5   9        2.17      -13.01     18.82 o 
   1   5   9        0.03       -0.07     16.08 o 
   2   5   9       10.87        3.88     14.53 o 
   3   5   9       16.61        8.92     17.46 o 
   4   5   9       10.97       10.17     17.49 o 
   5   5   9        0.01      -11.87     19.34 o 
   6   5   9       33.85       23.71     16.93 o 
   7   5   9      783.92      804.70     75.37 o 
   8   5   9        3.60        1.50     19.83 o 
   9   5   9       21.69       14.42     19.20 o 
  10   5   9        8.20       -7.08     19.82 o 
  11   5   9       18.72       21.84     23.95 o 
  12   5   9        3.22       16.55     22.23 o 
  13   5   9        0.06      -18.44     23.52 o 
 -16   6   9        5.25        3.44     33.29 o 
 -15   6   9       18.06      -13.36     28.58 o 
 -14   6   9       69.41       46.32     32.92 o 
 -13   6   9       73.60      137.01     43.26 o 
 -12   6   9       11.66       -2.60     32.34 o 
 -11   6   9       55.36       65.82     26.16 o 
 -10   6   9       16.24       27.24     22.06 o 
  -9   6   9      227.13      184.02     30.37 o 
  -8   6   9        7.74       31.20     18.41 o 
  -7   6   9        4.28       -6.81     17.23 o 
  -6   6   9        8.76       -5.38     17.03 o 
  -5   6   9      215.92      260.31     42.56 o 
  -4   6   9      114.98      106.06     24.31 o 
  -3   6   9      243.45      225.73     31.44 o 
  -2   6   9      131.01      120.09     32.53 o 
  -1   6   9       71.63       75.03     31.34 o 
   0   6   9        0.06        0.86     22.66 o 
   1   6   9        8.58       17.80     24.82 o 
   2   6   9       31.28       27.55     24.50 o 
   3   6   9      146.24      120.62     34.76 o 
   4   6   9        3.10      -21.39     21.34 o 
   5   6   9       14.32        4.32     19.76 o 
   6   6   9       34.78       32.59     22.75 o 
   7   6   9        1.76       15.63     21.86 o 
   8   6   9       71.05       62.82     27.30 o 
   9   6   9       29.23       20.05     21.80 o 
  10   6   9        7.71        1.73     20.12 o 
  11   6   9       35.74       35.85     28.79 o 
 -12   7   9       15.50        5.67     37.01 o 
 -11   7   9      126.34      119.44     46.68 o 
 -10   7   9      104.73      128.96     33.73 o 
  -9   7   9        2.44       11.41     23.74 o 
  -8   7   9       10.94       15.66     24.27 o 
  -7   7   9        0.00        0.93     18.89 o 
  -6   7   9       63.15       36.10     44.09 o 
  -5   7   9        2.52       -1.34     24.19 o 
  -4   7   9       46.52       17.82     31.74 o 
  -3   7   9        3.35       19.57     32.32 o 
  -2   7   9        7.22       -8.13     26.78 o 
  -1   7   9        1.67       42.79     40.20 o 
   0   7   9        9.23       16.34     33.13 o 
   1   7   9        1.95      -28.49     25.51 o 
   2   7   9        3.65       18.93     29.13 o 
   3   7   9        0.00        1.44     30.68 o 
   4   7   9       78.39      116.41     41.40 o 
   5   7   9      222.20      191.30     47.65 o 
   6   7   9        7.20       12.32     55.76 o 
   7   7   9        2.08        6.15     33.21 o 
   8   7   9        1.90      -16.36     35.42 o 
  -7   8   9       91.21      117.70     45.05 o 
  -6   8   9        3.94       -4.41     36.76 o 
  -5   8   9       29.23       43.21     30.46 o 
  -4   8   9       23.73       -5.66     26.33 o 
  -3   8   9        0.00       13.31     37.58 o 
  -2   8   9       28.27       23.05     38.94 o 
  -1   8   9       13.60        8.16     34.09 o 
   0   8   9        7.65       30.88     32.40 o 
   1   8   9       64.97       66.13     47.98 o 
   2   8   9        1.16      -15.56     40.85 o 
 -20   0  10        0.46       23.99     51.87 o 
 -18   0  10     2513.88     2839.43    130.32 o 
 -16   0  10        4.18        4.63     21.77 o 
 -14   0  10      104.98       59.66     28.20 o 
 -12   0  10        0.00        4.06     15.87 o 
 -10   0  10       11.49       14.48     17.03 o 
  -8   0  10      150.09      110.52     21.49 o 
  -6   0  10     2723.33     3223.53    129.02 o 
  -4   0  10      174.47      169.86     31.77 o 
  -2   0  10     2043.54     2343.09    102.44 o 
   0   0  10        2.60        3.81      6.66 o 
   2   0  10     2223.07     2518.92     50.42 o 
   4   0  10       35.29       50.92     10.44 o 
   6   0  10     1806.56     1910.12     44.22 o 
   8   0  10        8.42       -0.04     16.43 o 
  10   0  10       31.13       43.07     22.40 o 
  12   0  10      150.53      115.01     33.39 o 
  14   0  10       16.01      -20.75     34.36 o 
  16   0  10       48.90        3.24     42.14 o 
 -22   1  10       11.07       21.62     37.28 o 
 -21   1  10       23.62        7.93     25.64 o 
 -20   1  10       48.83       32.19     27.76 o 
 -19   1  10        0.39       14.94     23.99 o 
 -18   1  10       41.47       47.32     27.42 o 
 -17   1  10        0.24       31.51     25.68 o 
 -16   1  10       24.21       30.07     23.88 o 
 -15   1  10      106.58       86.73     24.26 o 
 -14   1  10      193.93      177.23     22.48 o 
 -13   1  10        0.63       19.04     12.07 o 
 -12   1  10      101.00       86.01     16.16 o 
 -11   1  10      796.13      864.44     44.17 o 
 -10   1  10      951.16     1008.68     38.48 o 
  -9   1  10     1916.57     1980.27     50.82 o 
  -8   1  10        8.52       -1.26      9.78 o 
  -7   1  10      111.49      125.42     16.75 o 
  -6   1  10     1078.09     1084.90     30.91 o 
  -5   1  10        2.26        9.80      8.44 o 
  -4   1  10     4286.46     4387.93     87.71 o 
  -3   1  10     1817.67     1824.79     97.58 o 
  -2   1  10      500.43      497.11     28.45 o 
  -1   1  10     1434.41     1460.15     35.80 o 
   0   1  10      188.85      196.18     15.25 o 
   1   1  10     2100.36     2240.66     43.46 o 
   2   1  10     2233.16     2417.14     46.41 o 
   3   1  10     1983.04     2302.18     84.54 o 
   4   1  10      969.36      874.96     30.05 o 
   5   1  10      203.74      122.86     13.01 o 
   6   1  10      167.03      136.03     13.91 o 
   7   1  10       47.80       31.16     10.06 o 
   8   1  10     1422.95     1459.62     51.62 o 
   9   1  10     1701.66     1848.11     67.10 o 
  10   1  10     1057.83     1130.80     50.01 o 
  11   1  10     1650.63     1901.42     77.45 o 
  12   1  10      312.54      323.08     40.80 o 
  13   1  10      287.94      298.93     42.45 o 
  14   1  10        2.48       26.01     28.84 o 
  15   1  10       57.19       44.89     31.12 o 
  16   1  10       20.97       17.01     21.42 o 
  17   1  10        8.73      -16.88     32.08 o 
 -21   2  10       25.96      -20.10     33.01 o 
 -20   2  10      155.92      110.46     43.03 o 
 -19   2  10      162.61      128.28     44.99 o 
 -18   2  10        7.87       26.15     27.40 o 
 -17   2  10      115.19      113.67     36.90 o 
 -16   2  10     1268.52     1587.10    100.88 o 
 -15   2  10     1134.77     1150.43     64.69 o 
 -14   2  10       46.85       71.24     22.66 o 
 -13   2  10        5.36       -1.34     16.91 o 
 -12   2  10       57.02       57.28     20.96 o 
 -11   2  10        0.12       -1.17     12.37 o 
 -10   2  10       32.61       31.81     11.74 o 
  -9   2  10       55.35       47.82      9.09 o 
  -8   2  10      892.34      914.62     34.61 o 
  -7   2  10      291.51      268.42     19.38 o 
  -6   2  10       37.88       36.40     12.90 o 
  -5   2  10       11.64       28.76     12.40 o 
  -4   2  10     1456.10     1689.23     91.15 o 
  -3   2  10       21.38       11.05      7.59 o 
  -2   2  10      268.04      243.74     16.39 o 
  -1   2  10     2731.59     2926.81     55.49 o 
   0   2  10       82.81       74.08     11.41 o 
   1   2  10      701.02      676.23     27.92 o 
   2   2  10      327.08      281.65     19.12 o 
   3   2  10     2071.47     2099.51     54.70 o 
   4   2  10        1.35       12.49      9.71 o 
   5   2  10      135.69      138.17     14.81 o 
   6   2  10        3.88       -6.27      9.54 o 
   7   2  10       20.27       30.25     11.00 o 
   8   2  10      146.54      164.03     20.96 o 
   9   2  10       15.64       16.72     13.67 o 
  10   2  10       63.27       49.81     20.69 o 
  11   2  10        6.31       11.02     19.50 o 
  12   2  10        2.09       29.75     22.14 o 
  13   2  10       41.68       44.22     23.40 o 
  14   2  10       31.58       31.85     22.22 o 
  15   2  10       64.93       65.87     23.08 o 
  16   2  10        0.03       20.58     22.43 o 
 -20   3  10       14.80       20.29     36.43 o 
 -19   3  10        2.00       20.74     40.14 o 
 -18   3  10      393.56      426.68     75.53 o 
 -17   3  10       35.46       27.62     27.56 o 
 -16   3  10       11.01       -0.97     35.01 o 
 -15   3  10        2.50       38.53     34.76 o 
 -14   3  10      188.11      222.44     44.71 o 
 -13   3  10       15.42       58.97     26.98 o 
 -12   3  10        2.11        2.08     11.84 o 
 -11   3  10       34.71       34.88     11.82 o 
 -10   3  10      404.62      448.63     27.70 o 
  -9   3  10       73.42       72.19     14.25 o 
  -8   3  10        0.15       -8.64     10.41 o 
  -7   3  10      400.45      368.12     24.69 o 
  -6   3  10     3947.74     4359.05    121.12 o 
  -5   3  10        0.05        9.62     13.60 o 
  -4   3  10      669.24      684.49     22.00 o 
  -3   3  10       95.24       78.36     10.92 o 
  -2   3  10      184.65      186.10     15.56 o 
  -1   3  10      801.33      875.92     32.98 o 
   0   3  10      129.14      122.82     15.15 o 
   1   3  10       19.72       14.25     10.50 o 
   2   3  10       11.72        5.35     10.01 o 
   3   3  10      102.38       75.69     13.10 o 
   4   3  10      130.78      122.91     15.29 o 
   5   3  10      173.21      213.31     24.39 o 
   6   3  10     1897.38     1786.87     67.12 o 
   7   3  10     1336.73     1328.85     53.34 o 
   8   3  10       96.92      105.69     19.28 o 
   9   3  10      183.13      146.85     22.19 o 
  10   3  10      142.84       98.86     20.77 o 
  11   3  10      166.85      155.61     30.64 o 
  12   3  10      119.92      127.83     33.90 o 
  13   3  10      321.55      382.02     42.72 o 
  14   3  10      172.46      202.34     63.13 o 
  15   3  10       24.08       11.17     21.93 o 
 -19   4  10        3.24        7.03     36.14 o 
 -18   4  10        0.62        8.19     40.02 o 
 -17   4  10        0.13       -8.87     36.14 o 
 -16   4  10        0.05        7.95     28.89 o 
 -15   4  10        9.71       16.87     29.24 o 
 -14   4  10      880.43      953.17     50.04 o 
 -13   4  10     1189.29     1260.01     58.35 o 
 -12   4  10       88.60       72.84     18.47 o 
 -11   4  10      158.05      132.62     22.03 o 
 -10   4  10      351.10      343.47     31.67 o 
  -9   4  10       21.84       22.04     11.91 o 
  -8   4  10       11.79       28.46     12.77 o 
  -7   4  10        2.27        5.14     10.56 o 
  -6   4  10      449.88      499.29     31.23 o 
  -5   4  10       86.35       89.08     19.22 o 
  -4   4  10      158.94      154.15     21.68 o 
  -3   4  10     1150.07     1219.58     54.02 o 
  -2   4  10        0.14       14.12     14.44 o 
  -1   4  10       88.21       93.80     14.87 o 
   0   4  10       18.99       25.19     11.35 o 
   1   4  10        0.42        8.51     11.31 o 
   2   4  10      254.57      315.37     30.26 o 
   3   4  10       43.63       28.74     16.75 o 
   4   4  10      177.95      161.54     25.12 o 
   5   4  10       88.54       98.81     20.38 o 
   6   4  10      144.68      140.42     25.83 o 
   7   4  10       42.11       36.69     22.40 o 
   8   4  10       46.86       68.44     22.29 o 
   9   4  10       52.77       30.86     20.87 o 
  10   4  10        1.46        2.08     21.48 o 
  11   4  10       37.31       27.36     25.83 o 
  12   4  10        1.87       -0.48     22.02 o 
  13   4  10       41.74       11.02     23.99 o 
  14   4  10        2.86       25.80     23.05 o 
 -18   5  10        5.92       14.15     36.03 o 
 -17   5  10        7.51       -9.54     27.66 o 
 -16   5  10       17.49       57.35     33.77 o 
 -15   5  10       34.95       43.26     38.58 o 
 -14   5  10        6.77       24.76     31.77 o 
 -13   5  10        6.51      -12.41     12.47 o 
 -12   5  10        2.97       13.68     14.68 o 
 -11   5  10      152.61      179.28     26.80 o 
 -10   5  10       31.98       54.44     21.24 o 
  -9   5  10       72.08       73.45     20.17 o 
  -8   5  10       60.94       37.76     21.43 o 
  -7   5  10        2.78        0.55     15.82 o 
  -6   5  10        1.14        6.06     14.33 o 
  -5   5  10       16.20       21.83     15.83 o 
  -4   5  10      418.64      425.73     37.03 o 
  -3   5  10      468.69      470.91     37.89 o 
  -2   5  10       64.50       49.93     19.57 o 
  -1   5  10      121.43       96.49     24.73 o 
   0   5  10        9.13        2.16     19.89 o 
   1   5  10       32.88       49.11     28.84 o 
   2   5  10        5.08        6.92     15.02 o 
   3   5  10       34.26       34.61     18.93 o 
   4   5  10      555.34      600.12     44.94 o 
   5   5  10      448.46      506.75     42.37 o 
   6   5  10        1.17       30.25     19.66 o 
   7   5  10      117.83      105.63     25.22 o 
   8   5  10      177.28      194.69     29.28 o 
   9   5  10       93.28      117.80     26.82 o 
  10   5  10       11.68        0.54     19.41 o 
  11   5  10        1.98       14.04     22.50 o 
  12   5  10       20.44        4.74     30.98 o 
  13   5  10       11.35       -8.60     27.59 o 
 -15   6  10        2.98        8.75     30.72 o 
 -14   6  10        5.86       -4.51     30.73 o 
 -13   6  10       39.50       -3.61     31.30 o 
 -12   6  10      468.36      566.96     47.76 o 
 -11   6  10      518.74      594.88     49.63 o 
 -10   6  10       44.48       43.36     19.13 o 
  -9   6  10        8.51        5.33     21.79 o 
  -8   6  10       75.26       75.64     24.03 o 
  -7   6  10        5.07        1.66     21.71 o 
  -6   6  10       78.38       88.27     23.47 o 
  -5   6  10      426.20      475.64     45.82 o 
  -4   6  10        3.06       -7.78     17.55 o 
  -3   6  10       46.88       37.74     26.47 o 
  -2   6  10        4.94       31.25     26.95 o 
  -1   6  10       21.95        0.10     22.79 o 
   0   6  10      111.27       90.06     30.68 o 
   1   6  10       14.03       12.22     21.88 o 
   2   6  10        3.40      -21.82     28.65 o 
   3   6  10       25.02        1.52     31.40 o 
   4   6  10       43.97       33.58     36.13 o 
   5   6  10       31.06       11.73     32.05 o 
   6   6  10        0.16        4.77     20.09 o 
   7   6  10       14.71       26.17     28.67 o 
   8   6  10      119.36       88.27     26.27 o 
   9   6  10        4.09        5.79     21.02 o 
  10   6  10        3.59        5.44     20.24 o 
 -12   7  10        0.07        3.07     41.23 o 
 -11   7  10       10.12        2.79     19.40 o 
 -10   7  10       35.26       47.66     26.13 o 
  -9   7  10       34.22       43.56     27.20 o 
  -8   7  10        5.17       16.14     20.49 o 
  -7   7  10       67.48       43.40     23.52 o 
  -6   7  10        0.16        5.19     22.66 o 
  -5   7  10        8.75        0.41     25.77 o 
  -4   7  10        3.32        6.56     36.31 o 
  -3   7  10        2.37       -7.46     32.58 o 
  -2   7  10       41.35       29.39     31.86 o 
  -1   7  10       60.81       97.90     46.03 o 
   0   7  10        1.61       -3.79     30.88 o 
   1   7  10        1.61        1.24     28.32 o 
   2   7  10      165.80      171.84     43.02 o 
   3   7  10       92.45      146.64     39.15 o 
   4   7  10        2.42       -1.65     30.70 o 
   5   7  10       13.86       30.29     34.56 o 
   6   7  10       49.89       57.35     36.60 o 
   7   7  10       30.07       44.78     42.18 o 
  -6   8  10        2.34       -9.15     24.34 o 
  -5   8  10        1.68       38.12     34.70 o 
  -4   8  10        4.08        1.11     29.84 o 
  -3   8  10       23.32        0.29     29.27 o 
  -2   8  10       24.85        3.94     38.40 o 
  -1   8  10        8.57      -12.52     26.79 o 
   0   8  10       13.42       -3.85     36.83 o 
   1   8  10        3.44        3.89     40.85 o 
 -21   0  11      222.86      264.52     77.15 o 
 -19   0  11       81.15       44.74     42.14 o 
 -17   0  11      573.87      770.99     65.63 o 
 -15   0  11      104.21      111.07     28.06 o 
 -13   0  11      650.86      633.21     51.66 o 
 -11   0  11       33.29       42.79     18.34 o 
  -9   0  11      239.70      369.07     35.54 o 
  -7   0  11       61.58       49.80     15.81 o 
  -5   0  11      358.65      322.87     42.79 o 
  -3   0  11      200.96      167.92     29.82 o 
  -1   0  11     2773.25     3469.50    409.60 o 
   1   0  11      123.30      121.86     13.17 o 
   3   0  11      901.75     1010.70     33.28 o 
   5   0  11       18.50       20.23      8.99 o 
   7   0  11      355.96      342.50     39.19 o 
   9   0  11      458.07      384.41     43.37 o 
  11   0  11     4676.24     5233.73    156.09 o 
  13   0  11       12.35       22.69     28.63 o 
  15   0  11        0.49       23.99     33.07 o 
 -22   1  11        4.24      -21.40     40.20 o 
 -21   1  11        1.19        2.28     26.56 o 
 -20   1  11        0.35        7.64     27.86 o 
 -19   1  11      149.16      140.41     42.09 o 
 -18   1  11     1064.20     1292.55     74.94 o 
 -17   1  11     1151.98     1206.35     89.14 o 
 -16   1  11     1942.88     2138.35     88.90 o 
 -15   1  11     1501.83     1554.39     74.06 o 
 -14   1  11      234.86      222.06     30.90 o 
 -13   1  11      352.20      396.72     28.74 o 
 -12   1  11      416.29      395.14     27.12 o 
 -11   1  11      499.35      453.35     28.37 o 
 -10   1  11      787.21      846.54     35.95 o 
  -9   1  11     1525.47     1760.84     51.74 o 
  -8   1  11     1639.45     1820.57     60.64 o 
  -7   1  11     1329.19     1600.70    116.62 o 
  -6   1  11       22.35       13.73      8.82 o 
  -5   1  11        4.02        8.95      8.94 o 
  -4   1  11       16.53        2.38      8.66 o 
  -3   1  11     3627.34     3745.07     98.33 o 
  -2   1  11     3414.75     3445.18     98.73 o 
  -1   1  11     1546.04     1647.86     39.56 o 
   0   1  11     1694.79     1738.20     41.83 o 
   1   1  11     4216.28     4555.17     77.54 o 
   2   1  11     1528.05     1641.09     59.82 o 
   3   1  11     1213.83     1330.60     36.71 o 
   4   1  11     1012.76     1041.66     33.45 o 
   5   1  11      155.00      107.60     12.56 o 
   6   1  11      103.08       90.49     12.84 o 
   7   1  11       12.95        5.49      9.02 o 
   8   1  11       21.96       42.04     16.54 o 
   9   1  11        1.58       -3.85     13.31 o 
  10   1  11      174.57      146.38     23.05 o 
  11   1  11      118.55      147.27     32.53 o 
  12   1  11       71.61       70.50     27.07 o 
  13   1  11      166.74      183.80     31.82 o 
  14   1  11       58.91       38.75     27.29 o 
  15   1  11       21.97       15.21     24.77 o 
  16   1  11        8.39        3.83     28.19 o 
 -21   2  11       26.51       33.45     79.10 o 
 -20   2  11        2.04       20.71     34.76 o 
 -19   2  11      205.67      260.29     60.62 o 
 -18   2  11      105.54      111.00     33.21 o 
 -17   2  11       23.42       16.34     34.15 o 
 -16   2  11        0.50        3.04     35.01 o 
 -15   2  11      553.60      677.73     51.64 o 
 -14   2  11        8.55       22.05     18.06 o 
 -13   2  11      130.47       95.33     23.60 o 
 -12   2  11      157.99      165.58     27.08 o 
 -11   2  11        1.43       -3.29     12.91 o 
 -10   2  11      867.51      926.28     51.09 o 
  -9   2  11      225.95      200.89     24.05 o 
  -8   2  11      860.69      909.08     35.71 o 
  -7   2  11      131.42      141.43     15.64 o 
  -6   2  11      180.63      194.88     20.70 o 
  -5   2  11       13.78        2.01      8.71 o 
  -4   2  11       74.46       55.27     13.49 o 
  -3   2  11      163.59      181.88     14.69 o 
  -2   2  11     1544.13     1580.12     40.39 o 
  -1   2  11       32.64       33.58      9.51 o 
   0   2  11      114.42       91.19     14.49 o 
   1   2  11     1632.09     1675.16     44.64 o 
   2   2  11       58.69       45.87     11.13 o 
   3   2  11        2.81       -7.84      8.08 o 
   4   2  11        1.54       -6.35      7.64 o 
   5   2  11      444.76      432.96     24.04 o 
   6   2  11       74.33       68.47     13.78 o 
   7   2  11      151.19      152.80     16.74 o 
   8   2  11      620.77      578.97     35.17 o 
   9   2  11     2023.07     2101.69     82.93 o 
  10   2  11      187.49      152.37     28.01 o 
  11   2  11       19.58       14.69     18.10 o 
  12   2  11      262.26      278.72     42.05 o 
  13   2  11      519.41      649.54     85.58 o 
  14   2  11      128.43       73.70     30.04 o 
  15   2  11        8.95       29.32     24.37 o 
  16   2  11        0.21        4.54     23.91 o 
 -20   3  11      248.48      306.17     57.42 o 
 -19   3  11       64.73       58.81     35.05 o 
 -18   3  11        6.11       19.40     31.13 o 
 -17   3  11        7.53       25.87     37.84 o 
 -16   3  11      120.75       89.95     35.26 o 
 -15   3  11      271.59      244.71     47.11 o 
 -14   3  11     1627.81     1764.50    133.23 o 
 -13   3  11     1611.89     1841.85    108.42 o 
 -12   3  11      108.89      113.43     20.87 o 
 -11   3  11      188.89      161.91     20.08 o 
 -10   3  11      305.79      259.82     23.13 o 
  -9   3  11      183.50      178.00     19.15 o 
  -8   3  11       38.23       20.98     11.01 o 
  -7   3  11      307.51      247.99     21.60 o 
  -6   3  11      845.94      868.75     42.73 o 
  -5   3  11        1.02        4.85     11.61 o 
  -4   3  11      731.59      743.72     39.94 o 
  -3   3  11       23.03       20.97     10.09 o 
  -2   3  11      127.74      126.75     19.05 o 
  -1   3  11     3384.42     3545.69     65.74 o 
   0   3  11      357.81      360.78     28.54 o 
   1   3  11       59.46       58.29     12.90 o 
   2   3  11      220.85      206.62     18.45 o 
   3   3  11      224.80      203.02     19.27 o 
   4   3  11       88.69       82.47     13.82 o 
   5   3  11      170.53      149.82     24.68 o 
   6   3  11      221.97      199.45     26.47 o 
   7   3  11       26.13       16.88     14.93 o 
   8   3  11      136.51      122.67     21.90 o 
   9   3  11       71.66       42.84     16.81 o 
  10   3  11        0.57       -7.63     18.89 o 
  11   3  11       32.25        8.46     21.03 o 
  12   3  11       78.39       57.08     23.99 o 
  13   3  11        9.07       32.46     20.53 o 
  14   3  11        0.00       38.99     25.14 o 
  15   3  11      174.37      266.87     39.34 o 
 -19   4  11        0.08       -2.03     29.75 o 
 -18   4  11        9.02        0.75     33.80 o 
 -17   4  11      116.27      170.91     45.07 o 
 -16   4  11       40.82       65.60     32.61 o 
 -15   4  11       22.18       29.40     31.39 o 
 -14   4  11      112.61      104.13     21.73 o 
 -13   4  11       14.29       33.17     19.42 o 
 -12   4  11       37.44       55.49     18.55 o 
 -11   4  11        9.97       13.71     16.33 o 
 -10   4  11       74.41       67.48     17.46 o 
  -9   4  11       33.93       34.76     13.19 o 
  -8   4  11      114.27      103.19     16.95 o 
  -7   4  11      209.39      187.51     21.71 o 
  -6   4  11      320.73      324.03     26.10 o 
  -5   4  11       26.99       36.27     16.11 o 
  -4   4  11      802.29      855.82     46.55 o 
  -3   4  11       66.54       59.52     18.45 o 
  -2   4  11      187.64      152.77     23.03 o 
  -1   4  11      255.62      206.54     24.70 o 
   0   4  11      317.51      315.80     23.27 o 
   1   4  11        9.84       11.49     12.45 o 
   2   4  11        0.51       12.39     14.15 o 
   3   4  11      428.13      393.32     34.41 o 
   4   4  11       18.73        7.79     14.66 o 
   5   4  11       65.42       86.10     29.98 o 
   6   4  11      677.45      732.38     49.63 o 
   7   4  11     1228.75     1235.67     79.30 o 
   8   4  11       40.79       25.59     20.67 o 
   9   4  11        8.12       12.79     21.92 o 
  10   4  11        2.10      -14.37     19.94 o 
  11   4  11       19.90        3.28     22.54 o 
  12   4  11        0.36      -10.68     17.92 o 
  13   4  11        0.76        9.16     24.22 o 
  14   4  11       46.60       64.19     32.58 o 
 -18   5  11        7.76       41.63     48.92 o 
 -17   5  11        4.94       -7.24     31.02 o 
 -16   5  11        3.17        2.60     30.62 o 
 -15   5  11       14.64       -5.36     30.98 o 
 -14   5  11       38.47       19.10     32.37 o 
 -13   5  11       47.93       48.20     20.46 o 
 -12   5  11      664.57      668.21     48.15 o 
 -11   5  11      898.55      982.31     56.24 o 
 -10   5  11        0.72       -1.94     17.93 o 
  -9   5  11        9.81       21.67     37.66 o 
  -8   5  11       41.86       20.47     17.02 o 
  -7   5  11        0.16      -19.65     15.02 o 
  -6   5  11       86.86       73.44     17.42 o 
  -5   5  11       14.30       14.79     18.40 o 
  -4   5  11      412.22      433.00     37.16 o 
  -3   5  11       58.42       52.60     20.42 o 
  -2   5  11       46.95       40.31     18.29 o 
  -1   5  11       10.19       17.14     25.42 o 
   0   5  11       17.43       11.49     25.83 o 
   1   5  11      211.31      260.25     40.99 o 
   2   5  11        1.26      -17.70     22.24 o 
   3   5  11        0.35      -15.62     16.83 o 
   4   5  11        2.55       12.35     18.24 o 
   5   5  11       10.50       11.85     21.78 o 
   6   5  11       36.95       43.56     21.52 o 
   7   5  11        0.14        5.45     21.83 o 
   8   5  11       14.80       10.73     24.64 o 
   9   5  11        9.34      -10.56     16.42 o 
  10   5  11       41.04       65.68     22.64 o 
  11   5  11       22.09       16.21     29.70 o 
  12   5  11        3.57       15.44     32.08 o 
 -15   6  11        0.29        9.56     32.54 o 
 -14   6  11       16.63       28.90     33.94 o 
 -13   6  11        2.93        5.37     34.89 o 
 -12   6  11        3.44       23.67     22.39 o 
 -11   6  11       44.07       41.31     23.24 o 
 -10   6  11        0.60        4.25     17.19 o 
  -9   6  11        3.34       -9.72     16.42 o 
  -8   6  11       78.73       80.74     22.82 o 
  -7   6  11      101.28       84.18     23.03 o 
  -6   6  11        1.49        5.31     20.93 o 
  -5   6  11        8.05       15.85     20.01 o 
  -4   6  11      100.50      130.18     25.76 o 
  -3   6  11       13.53       19.14     23.12 o 
  -2   6  11      230.56      243.52     40.34 o 
  -1   6  11       66.82       56.13     28.43 o 
   0   6  11        7.30       -3.15     28.87 o 
   1   6  11       12.46        6.69     22.87 o 
   2   6  11       37.67       72.90     42.14 o 
   3   6  11       23.44       49.42     31.47 o 
   4   6  11      282.90      276.89     47.54 o 
   5   6  11      477.88      471.33     61.96 o 
   6   6  11       21.48       31.21     31.66 o 
   7   6  11        7.03       16.07     21.03 o 
   8   6  11        1.67        0.65     22.62 o 
   9   6  11       10.93       10.32     24.52 o 
  10   6  11        3.85       -5.97     24.52 o 
 -12   7  11        7.39       21.62     43.83 o 
 -11   7  11        4.38        9.22     22.00 o 
 -10   7  11      130.48      145.39     30.77 o 
  -9   7  11      198.86      285.78     39.49 o 
  -8   7  11       56.40       74.30     28.13 o 
  -7   7  11        0.29       -8.53     22.43 o 
  -6   7  11       23.29       19.16     27.04 o 
  -5   7  11        3.51      -22.18     25.39 o 
  -4   7  11       15.47        3.25     23.33 o 
  -3   7  11        0.04      -12.21     21.10 o 
  -2   7  11       40.25       63.54     53.16 o 
  -1   7  11        0.33       34.36     38.25 o 
   0   7  11        1.95      -11.29     28.43 o 
   1   7  11        0.83      -20.10     34.38 o 
   2   7  11       11.38       35.01     32.71 o 
   3   7  11       18.49       13.92     30.83 o 
   4   7  11       24.25       16.97     39.19 o 
   5   7  11        0.20      -10.40     32.53 o 
   6   7  11        8.15       11.70     30.25 o 
  -5   8  11       14.54        3.17     39.85 o 
  -4   8  11        1.99       52.34     42.34 o 
  -3   8  11        0.09      -14.26     32.49 o 
  -2   8  11        0.79      -18.21     28.27 o 
  -1   8  11        9.46        4.39     38.48 o 
 -20   0  12      431.23      576.37    104.38 o 
 -18   0  12       24.92       33.71     51.87 o 
 -16   0  12      825.49      655.11     57.98 o 
 -14   0  12        0.43      -14.30     18.32 o 
 -12   0  12       29.64       17.70     21.18 o 
 -10   0  12        6.33       -9.35     14.89 o 
  -8   0  12     4704.70     4790.76    119.14 o 
  -6   0  12       46.88       27.23     18.80 o 
  -4   0  12    17933.19    18886.03    328.06 o 
  -2   0  12       24.49       14.26     18.15 o 
   0   0  12     4217.50     5915.21    543.05 o 
   2   0  12      159.86      158.53     15.23 o 
   4   0  12      178.78      133.33     14.53 o 
   6   0  12       25.68       39.97     19.46 o 
   8   0  12        1.34       -0.65     19.42 o 
  10   0  12        5.62      -34.69     24.30 o 
  12   0  12      136.97      148.38     35.88 o 
  14   0  12        0.39       21.40     43.44 o 
  16   0  12       36.96       11.02     36.31 o 
 -22   1  12        0.26      -32.42     60.30 o 
 -21   1  12        0.07      -13.62     57.70 o 
 -20   1  12        2.07       -6.88     24.73 o 
 -19   1  12        2.30       24.86     26.50 o 
 -18   1  12       92.27      140.46     29.76 o 
 -17   1  12       29.77       44.40     22.87 o 
 -16   1  12      120.40      169.39     33.36 o 
 -15   1  12      111.68      147.27     30.16 o 
 -14   1  12        1.26       -4.63     16.39 o 
 -13   1  12      274.13      278.46     33.24 o 
 -12   1  12      221.44      267.14     24.05 o 
 -11   1  12      617.74      647.60     41.17 o 
 -10   1  12      108.51       85.02     15.43 o 
  -9   1  12       15.14        7.29     10.45 o 
  -8   1  12      392.97      358.68     23.66 o 
  -7   1  12        0.25        4.10     11.16 o 
  -6   1  12       16.85       16.96     10.70 o 
  -5   1  12      885.38      994.59     37.58 o 
  -4   1  12     1103.52     1211.20     42.32 o 
  -3   1  12     1504.64     1631.61     48.33 o 
  -2   1  12      109.11      124.72     13.24 o 
  -1   1  12       77.01       82.22     11.77 o 
   0   1  12       17.36        9.82      7.77 o 
   1   1  12      151.58      178.02     14.94 o 
   2   1  12      593.79      653.52     26.28 o 
   3   1  12       73.72       74.54     12.19 o 
   4   1  12        0.71       -6.96      8.57 o 
   5   1  12       20.69       20.03      9.70 o 
   6   1  12       33.53       32.50     10.18 o 
   7   1  12      207.40      194.92     21.81 o 
   8   1  12      151.52      164.86     21.59 o 
   9   1  12      341.64      389.80     30.92 o 
  10   1  12      390.91      345.12     40.48 o 
  11   1  12      232.48      226.27     32.77 o 
  12   1  12      333.35      371.39     39.77 o 
  13   1  12      246.66      234.30     33.82 o 
  14   1  12       37.22       15.38     23.21 o 
  15   1  12       34.20       13.58     22.39 o 
 -21   2  12        3.27      -28.79     37.96 o 
 -20   2  12        0.81        5.43     32.67 o 
 -19   2  12      140.30      166.96     39.44 o 
 -18   2  12       21.09       75.31     39.37 o 
 -17   2  12       65.95       61.95     30.84 o 
 -16   2  12        8.06        4.62     20.10 o 
 -15   2  12        1.38        7.55     19.98 o 
 -14   2  12      372.74      366.70     39.14 o 
 -13   2  12      179.18      120.65     28.17 o 
 -12   2  12        4.10        5.43     18.81 o 
 -11   2  12       59.66       53.78     17.91 o 
 -10   2  12      393.92      304.07     23.50 o 
  -9   2  12        0.59        5.09      9.51 o 
  -8   2  12       72.83       58.96     13.47 o 
  -7   2  12     1044.72     1019.20     48.47 o 
  -6   2  12     6522.08     6918.28    179.84 o 
  -5   2  12       12.72       13.08     10.21 o 
  -4   2  12       13.18       11.61      9.62 o 
  -3   2  12      340.75      311.58     19.58 o 
  -2   2  12     6286.32     6772.56    113.06 o 
  -1   2  12       71.41       65.28     11.55 o 
   0   2  12      311.61      298.90     26.30 o 
   1   2  12      631.50      659.93     30.88 o 
   2   2  12     1074.63     1014.92     36.06 o 
   3   2  12      210.73      188.48     17.83 o 
   4   2  12       50.95       41.03     11.38 o 
   5   2  12       54.39       47.26     11.90 o 
   6   2  12        1.61        1.36     11.22 o 
   7   2  12        5.60       -7.30     10.89 o 
   8   2  12       34.70       24.63     13.60 o 
   9   2  12      257.51      265.26     33.48 o 
  10   2  12        0.02       12.14     22.12 o 
  11   2  12       78.48       66.88     23.03 o 
  12   2  12       11.04       18.44     19.81 o 
  13   2  12        8.55       24.75     23.58 o 
  14   2  12       64.46       63.26     27.34 o 
  15   2  12        2.86       11.89     24.50 o 
 -20   3  12       35.90       55.68     38.77 o 
 -19   3  12        2.81       27.02     34.83 o 
 -18   3  12        3.37        3.63     32.20 o 
 -17   3  12        1.44       17.21     30.46 o 
 -16   3  12        4.82       -6.57     22.40 o 
 -15   3  12       94.23       39.10     55.76 o 
 -14   3  12      193.56      258.12     47.33 o 
 -13   3  12      237.97      275.72     34.40 o 
 -12   3  12      138.03      124.65     18.61 o 
 -11   3  12        9.71       14.39     13.27 o 
 -10   3  12       12.11        8.30     10.48 o 
  -9   3  12      135.23      130.63     17.24 o 
  -8   3  12      479.57      491.17     29.54 o 
  -7   3  12       28.86       26.42     11.33 o 
  -6   3  12       14.02        6.75     14.33 o 
  -5   3  12       70.67       60.50     16.68 o 
  -4   3  12      985.19     1066.90     57.09 o 
  -3   3  12       54.73       54.07     11.43 o 
  -2   3  12      130.46      123.57     15.18 o 
  -1   3  12      147.50      170.83     16.69 o 
   0   3  12      957.68      981.22     51.94 o 
   1   3  12       23.89       16.53      9.77 o 
   2   3  12       37.48       50.13     12.87 o 
   3   3  12       21.98        8.31     10.19 o 
   4   3  12       58.92       32.29     11.57 o 
   5   3  12      101.78       71.07     21.49 o 
   6   3  12       32.47       29.23     16.96 o 
   7   3  12       96.92       74.69     18.70 o 
   8   3  12     1101.79     1186.59     53.84 o 
   9   3  12      221.11      170.72     28.04 o 
  10   3  12        0.01       -6.97     24.16 o 
  11   3  12       15.31       33.61     21.00 o 
  12   3  12       13.09        0.08     24.82 o 
  13   3  12       27.25       22.85     26.36 o 
  14   3  12       93.53       99.11     30.56 o 
 -19   4  12        3.92        8.42     30.28 o 
 -18   4  12        1.91       -2.51     34.15 o 
 -17   4  12       52.16       38.00     37.13 o 
 -16   4  12       68.47       68.27     32.86 o 
 -15   4  12        7.84        7.33     31.93 o 
 -14   4  12       13.99        6.10     17.06 o 
 -13   4  12       14.50       15.24     18.51 o 
 -12   4  12      332.04      290.76     38.12 o 
 -11   4  12      149.60      100.97     22.43 o 
 -10   4  12       23.54       22.28     13.41 o 
  -9   4  12      381.14      389.28     29.37 o 
  -8   4  12      443.97      479.21     49.62 o 
  -7   4  12        0.32        1.10     11.92 o 
  -6   4  12       14.71       11.72     13.61 o 
  -5   4  12       24.15       41.11     17.25 o 
  -4   4  12     1466.35     1466.43     61.25 o 
  -3   4  12        0.30        6.91     13.55 o 
  -2   4  12      402.52      414.91     33.14 o 
  -1   4  12      467.47      494.37     36.43 o 
   0   4  12      823.59      943.69     53.06 o 
   1   4  12       48.47       34.18     12.32 o 
   2   4  12       87.14       92.32     19.55 o 
   3   4  12      114.91      128.00     21.84 o 
   4   4  12      261.80      252.56     29.79 o 
   5   4  12      138.20      132.21     24.77 o 
   6   4  12       67.06       53.44     20.40 o 
   7   4  12      103.06      140.91     28.66 o 
   8   4  12       10.76        4.58     15.89 o 
   9   4  12        2.66        8.96     20.89 o 
  10   4  12        3.84       -0.71     28.20 o 
  11   4  12       20.04       19.83     26.00 o 
  12   4  12        5.03       13.01     25.27 o 
  13   4  12       75.42       70.00     27.42 o 
 -17   5  12        5.42        2.72     40.19 o 
 -16   5  12        0.06      -13.62     27.51 o 
 -15   5  12        0.06        2.26     27.95 o 
 -14   5  12      109.19       95.83     24.74 o 
 -13   5  12        0.01       -5.43     14.56 o 
 -12   5  12       11.27       31.91     22.16 o 
 -11   5  12       29.91       28.81     17.63 o 
 -10   5  12        0.93        4.36     17.90 o 
  -9   5  12       34.56       19.93     19.92 o 
  -8   5  12        9.28       31.17     27.06 o 
  -7   5  12      142.00      144.19     22.94 o 
  -6   5  12       25.67       21.60     14.60 o 
  -5   5  12        2.24       13.35     18.95 o 
  -4   5  12        1.47       -4.42     15.32 o 
  -3   5  12       15.30       38.39     17.84 o 
  -2   5  12       62.84      145.59     84.44 o 
  -1   5  12       25.34       15.94     22.24 o 
   0   5  12       14.03       15.74     21.30 o 
   1   5  12        9.52       -6.42     22.41 o 
   2   5  12       88.88       49.65     31.01 o 
   3   5  12       80.83       69.71     29.52 o 
   4   5  12        0.11      -11.06     19.46 o 
   5   5  12       70.48       93.70     30.63 o 
   6   5  12      819.15      817.43     73.48 o 
   7   5  12       86.26      102.87     27.95 o 
   8   5  12        0.06      -24.54     20.48 o 
   9   5  12        0.09        4.62     19.84 o 
  10   5  12      141.56      132.03     31.64 o 
  11   5  12        3.78       -1.93     27.36 o 
 -15   6  12       11.27       -2.27     35.79 o 
 -14   6  12        6.42       18.85     40.52 o 
 -13   6  12        4.80       10.66     17.23 o 
 -12   6  12        2.56        9.43     21.16 o 
 -11   6  12       62.73       52.94     26.62 o 
 -10   6  12      167.53      140.05     30.01 o 
  -9   6  12       59.42       39.88     24.11 o 
  -8   6  12       10.52       -1.55     23.27 o 
  -7   6  12       33.45       12.52     18.93 o 
  -6   6  12      112.12      124.28     30.29 o 
  -5   6  12        0.18       -9.11     17.92 o 
  -4   6  12       67.15       55.57     24.74 o 
  -3   6  12       47.73       33.07     24.83 o 
  -2   6  12       83.00       65.65     24.74 o 
  -1   6  12       21.42       35.56     30.92 o 
   0   6  12       58.91       98.29     34.10 o 
   1   6  12        0.61      -13.49     26.40 o 
   2   6  12      213.16      176.21     41.72 o 
   3   6  12       59.93       39.87     40.52 o 
   4   6  12       59.30       72.69     34.89 o 
   5   6  12       44.49       39.17     31.10 o 
   6   6  12       18.78       25.33     36.43 o 
   7   6  12       63.95       72.91     34.84 o 
   8   6  12        0.56       35.37     38.36 o 
   9   6  12        0.25       -4.52     20.75 o 
 -12   7  12       28.65       42.66     23.09 o 
 -11   7  12       34.32        0.27     21.21 o 
 -10   7  12        5.17       -1.62     19.89 o 
  -9   7  12       51.59       67.45     29.87 o 
  -8   7  12       27.34       41.45     23.73 o 
  -7   7  12       21.75       16.06     32.62 o 
  -6   7  12        0.21      -19.74     25.33 o 
  -5   7  12       12.91       18.66     27.68 o 
  -4   7  12        0.39       10.93     29.56 o 
  -3   7  12        4.72        5.87     27.06 o 
  -2   7  12        0.00       40.85     49.27 o 
  -1   7  12        5.70      -11.81     25.69 o 
   0   7  12       10.82       36.46     35.88 o 
   1   7  12       12.26       21.91     62.56 o 
   2   7  12        9.23       27.23     30.21 o 
   3   7  12       38.07        8.86     38.38 o 
   4   7  12      230.81      277.20     55.65 o 
   5   7  12        7.81        5.56     27.86 o 
 -21   0  13        1.85      -12.97     42.79 o 
 -19   0  13      100.66       89.47     60.30 o 
 -17   0  13       13.67       -6.48     45.38 o 
 -15   0  13        0.34       -1.83     19.84 o 
 -13   0  13        0.04       -8.93     17.54 o 
 -11   0  13     1674.82     1683.78     81.20 o 
  -9   0  13       53.80       27.53     27.23 o 
  -7   0  13     1291.59     1172.84     88.17 o 
  -5   0  13        4.36        5.19     22.04 o 
  -3   0  13        2.42       18.15     17.51 o 
  -1   0  13        0.00       -9.93     12.58 o 
   1   0  13     6770.48     9313.26   1013.60 o 
   3   0  13       18.14       13.32     10.26 o 
   5   0  13     1328.71     1476.41     55.35 o 
   7   0  13      137.47      173.43     31.84 o 
   9   0  13       41.60       47.24     25.39 o 
  11   0  13       10.93      -19.38     23.51 o 
  13   0  13      204.71      223.68     58.35 o 
  15   0  13        6.10       21.40     50.57 o 
 -21   1  13        0.20       42.79     68.72 o 
 -20   1  13       46.71       96.60     71.97 o 
 -19   1  13        9.09       14.34     27.15 o 
 -18   1  13       32.18       47.41     26.04 o 
 -17   1  13       41.60       41.76     20.07 o 
 -16   1  13       85.35       54.11     24.88 o 
 -15   1  13       82.61       36.78     21.98 o 
 -14   1  13      100.17       30.41     19.84 o 
 -13   1  13        0.44      -11.20     17.58 o 
 -12   1  13       18.46        7.25     16.64 o 
 -11   1  13       63.82       55.99     16.12 o 
 -10   1  13       65.72       27.73     12.12 o 
  -9   1  13       53.20       44.07     12.27 o 
  -8   1  13      549.54      525.14     28.50 o 
  -7   1  13      487.22      463.85     40.31 o 
  -6   1  13     1322.82     1319.84     45.61 o 
  -5   1  13      146.61      105.59     17.76 o 
  -4   1  13      212.85      218.22     21.92 o 
  -3   1  13      450.50      414.90     26.30 o 
  -2   1  13      507.14      522.73     24.84 o 
  -1   1  13      180.95      176.91     16.16 o 
   0   1  13        0.28       -2.68      8.57 o 
   1   1  13       11.86        6.79      9.15 o 
   2   1  13       32.54       34.69     10.33 o 
   3   1  13      404.39      393.99     21.62 o 
   4   1  13      278.92      298.76     19.52 o 
   5   1  13       34.08       32.80     11.02 o 
   6   1  13      156.61      148.31     15.43 o 
   7   1  13      129.15      102.04     18.39 o 
   8   1  13      383.58      394.73     36.87 o 
   9   1  13      383.16      356.48     31.41 o 
  10   1  13      638.17      663.02     49.87 o 
  11   1  13       48.43       49.76     21.18 o 
  12   1  13       91.02      120.02     26.94 o 
  13   1  13        1.65       -3.64     24.97 o 
  14   1  13       52.88       44.25     28.29 o 
  15   1  13        5.06       -0.19     24.44 o 
 -21   2  13        0.85        7.30     37.26 o 
 -20   2  13        4.74       -0.91     38.01 o 
 -19   2  13        3.29       17.01     26.70 o 
 -18   2  13        0.01      -14.39     28.87 o 
 -17   2  13       50.13       20.64     34.84 o 
 -16   2  13        1.48        4.42     23.69 o 
 -15   2  13       16.03       19.86     21.57 o 
 -14   2  13        2.73       -6.49     17.73 o 
 -13   2  13      170.43      163.89     28.93 o 
 -12   2  13      230.20      266.52     31.98 o 
 -11   2  13       65.94       55.51     19.83 o 
 -10   2  13      260.54      281.01     33.68 o 
  -9   2  13      160.27      134.02     16.38 o 
  -8   2  13      689.55      712.15     39.86 o 
  -7   2  13        0.00      -12.33     10.68 o 
  -6   2  13       16.80       14.04     13.24 o 
  -5   2  13      546.55      594.55     34.15 o 
  -4   2  13      537.56      490.45     31.67 o 
  -3   2  13       25.27        9.97      9.16 o 
  -2   2  13      106.56      112.66     16.38 o 
  -1   2  13     1041.13     1009.20     35.85 o 
   0   2  13       89.60      110.77     14.08 o 
   1   2  13        4.31        2.25      8.06 o 
   2   2  13        7.66        4.75      9.69 o 
   3   2  13     2016.29     2190.24     75.61 o 
   4   2  13       51.31       38.94     12.76 o 
   5   2  13       57.19       47.23     12.47 o 
   6   2  13      143.63      119.48     16.86 o 
   7   2  13       11.20       -2.74     12.56 o 
   8   2  13       41.56       10.61     15.85 o 
   9   2  13        7.57       -1.63     17.63 o 
  10   2  13      292.70      312.59     36.71 o 
  11   2  13       32.79       36.85     23.17 o 
  12   2  13       14.81       10.87     23.04 o 
  13   2  13        4.31       -2.33     22.69 o 
  14   2  13       34.54       33.82     24.62 o 
 -20   3  13       13.44        7.32     36.08 o 
 -19   3  13       41.46       27.11     42.83 o 
 -18   3  13        2.18       13.62     32.30 o 
 -17   3  13        2.79        7.91     31.47 o 
 -16   3  13       15.23        9.28     34.89 o 
 -15   3  13        0.00        4.86     28.88 o 
 -14   3  13        0.66      -44.12     29.79 o 
 -13   3  13        7.72      -10.07     18.29 o 
 -12   3  13       80.80       50.31     15.19 o 
 -11   3  13       55.53       34.56     12.40 o 
 -10   3  13       93.39       69.01     14.34 o 
  -9   3  13        3.58        4.55     12.89 o 
  -8   3  13       13.80       20.39     13.23 o 
  -7   3  13       47.63       46.27     13.87 o 
  -6   3  13      120.61      151.89     22.41 o 
  -5   3  13       15.03        8.29     13.51 o 
  -4   3  13      343.71      364.96     30.35 o 
  -3   3  13       44.28       28.39     15.12 o 
  -2   3  13       10.83       10.03      9.69 o 
  -1   3  13       54.99       35.72     11.21 o 
   0   3  13      283.36      277.60     21.58 o 
   1   3  13       17.39       -0.59     10.32 o 
   2   3  13      112.05      108.51     16.97 o 
   3   3  13        5.08        2.98     10.00 o 
   4   3  13        5.07       -5.80     13.56 o 
   5   3  13      214.05      212.98     27.32 o 
   6   3  13      221.26      153.32     26.57 o 
   7   3  13       48.89       18.44     16.85 o 
   8   3  13      210.82      226.67     28.39 o 
   9   3  13        3.22      -16.95     19.63 o 
  10   3  13       22.03       25.84     21.03 o 
  11   3  13       90.64       91.01     30.96 o 
  12   3  13      273.01      301.41     40.01 o 
  13   3  13       59.54       41.90     25.14 o 
  14   3  13        0.02       12.02     29.42 o 
 -19   4  13        0.98        3.15     32.26 o 
 -18   4  13        6.49       11.65     35.75 o 
 -17   4  13        0.00       49.38     41.99 o 
 -16   4  13        1.20       11.30     34.09 o 
 -15   4  13       74.12       83.81     42.18 o 
 -14   4  13       22.65       34.84     20.96 o 
 -13   4  13      114.69      106.11     21.29 o 
 -12   4  13       59.62       39.80     20.48 o 
 -11   4  13        0.03       -7.67     13.34 o 
 -10   4  13        8.81        2.42     11.53 o 
  -9   4  13        8.40       13.93     13.25 o 
  -8   4  13       42.96       29.33     20.31 o 
  -7   4  13       89.65       89.85     19.23 o 
  -6   4  13      130.10      164.16     22.82 o 
  -5   4  13        0.74      -16.51     14.40 o 
  -4   4  13      150.36      153.81     22.69 o 
  -3   4  13        5.38       -1.51     16.12 o 
  -2   4  13      487.12      477.08     37.20 o 
  -1   4  13        2.42        4.48     14.65 o 
   0   4  13        3.31        9.48     15.62 o 
   1   4  13       32.47       16.22     13.92 o 
   2   4  13       71.75       65.01     21.41 o 
   3   4  13       14.91        6.59     17.09 o 
   4   4  13      175.24      169.99     27.88 o 
   5   4  13       28.79       57.33     21.96 o 
   6   4  13       51.96       29.42     19.95 o 
   7   4  13       62.01       69.60     23.94 o 
   8   4  13      120.89      138.25     28.03 o 
   9   4  13       75.36       85.16     27.37 o 
  10   4  13        3.26       -3.65     22.06 o 
  11   4  13        3.92       -0.77     30.15 o 
  12   4  13        0.69       13.78     36.82 o 
 -17   5  13        1.64        6.35     41.47 o 
 -16   5  13       19.65       34.20     39.88 o 
 -15   5  13        2.96        1.12     30.16 o 
 -14   5  13        2.32       -5.41     16.38 o 
 -13   5  13       10.01       -1.44     18.17 o 
 -12   5  13       37.36       31.37     21.83 o 
 -11   5  13        0.19      -12.27     15.12 o 
 -10   5  13       94.56       46.99     18.89 o 
  -9   5  13        0.60      -17.26     15.14 o 
  -8   5  13       20.02       29.45     21.24 o 
  -7   5  13        0.00       18.73     26.86 o 
  -6   5  13        3.37        4.42     15.06 o 
  -5   5  13       97.40       94.52     22.50 o 
  -4   5  13        1.65       29.03     17.27 o 
  -3   5  13       13.16       15.48     17.44 o 
  -2   5  13       72.28       47.37     20.85 o 
  -1   5  13       78.39      113.19     30.51 o 
   0   5  13       44.49       33.15     27.71 o 
   1   5  13        1.20        3.64     20.39 o 
   2   5  13       57.06       50.31     41.17 o 
   3   5  13        2.08       11.20     25.07 o 
   4   5  13       82.16       76.61     29.02 o 
   5   5  13       12.59       10.98     21.12 o 
   6   5  13       60.62       73.10     24.36 o 
   7   5  13        0.81       18.22     18.61 o 
   8   5  13        2.78       -6.68     20.61 o 
   9   5  13        1.05       17.89     25.65 o 
  10   5  13       25.05       48.07     28.66 o 
  11   5  13        5.06        9.44     29.96 o 
 -15   6  13        1.83        8.74     36.59 o 
 -14   6  13        0.13       -0.41     40.11 o 
 -13   6  13        0.25      -19.39     17.86 o 
 -12   6  13        8.12       19.18     20.96 o 
 -11   6  13       28.12       38.78     24.75 o 
 -10   6  13        6.53       10.48     23.76 o 
  -9   6  13        2.58       13.00     21.91 o 
  -8   6  13        7.30       15.69     19.87 o 
  -7   6  13        0.24      -10.62     21.43 o 
  -6   6  13       25.73       -9.26     18.81 o 
  -5   6  13       85.39      112.57     32.87 o 
  -4   6  13        0.71       -3.49     18.00 o 
  -3   6  13        0.94       14.53     21.23 o 
  -2   6  13        0.49       15.86     25.16 o 
  -1   6  13       25.28       20.14     30.48 o 
   0   6  13      167.05      148.36     35.93 o 
   1   6  13       11.53       -1.53     24.06 o 
   2   6  13       71.05       47.72     34.13 o 
   3   6  13       56.60       57.12     30.64 o 
   4   6  13       37.30       48.77     32.81 o 
   5   6  13       13.61       50.73     34.30 o 
   6   6  13       22.21       21.44     31.66 o 
   7   6  13       89.71       79.47     59.65 o 
   8   6  13        0.73        1.21     33.92 o 
 -11   7  13        5.21       -7.73     21.34 o 
 -10   7  13        3.07       20.92     24.17 o 
  -9   7  13        0.00        4.16     24.72 o 
  -8   7  13       40.79       23.25     25.72 o 
  -7   7  13        0.06       -5.15     20.87 o 
  -6   7  13        0.14      -14.02     27.92 o 
  -5   7  13        0.07       -2.38     28.63 o 
  -4   7  13        2.49       -5.43     25.19 o 
  -3   7  13        8.84      -15.56     34.36 o 
  -2   7  13       51.52       59.00     54.46 o 
  -1   7  13        8.31        6.27     28.35 o 
   0   7  13       19.14       62.97     38.18 o 
   1   7  13       20.37      -14.50     36.27 o 
   2   7  13       29.04       28.72     33.10 o 
   3   7  13        1.52        6.85     38.23 o 
   4   7  13        3.57      -10.34     30.14 o 
 -22   0  14       18.42       -6.48     60.94 o 
 -20   0  14       36.17       -0.65     44.09 o 
 -18   0  14      100.66      138.74     62.24 o 
 -16   0  14       14.28       46.68     38.25 o 
 -14   0  14      541.20      651.28     56.05 o 
 -12   0  14        0.62        4.58     19.57 o 
 -10   0  14     3363.79     3368.42    113.13 o 
  -8   0  14        0.08       -9.08     16.86 o 
  -6   0  14      887.75      801.99     73.26 o 
  -4   0  14        0.04      -11.02     21.40 o 
  -2   0  14     1636.40     1380.96     94.01 o 
   0   0  14       13.84       16.72     19.02 o 
   2   0  14        0.00       -6.17     10.72 o 
   4   0  14        0.65        3.52      8.76 o 
   6   0  14      446.69      395.15     42.40 o 
   8   0  14        3.60       -8.79     21.31 o 
  10   0  14     1262.76     1353.73     84.54 o 
  12   0  14        3.95       16.21     26.59 o 
  14   0  14       85.44      150.41     51.87 o 
 -21   1  14        6.11       -9.73     44.74 o 
 -20   1  14       17.36       22.04     46.68 o 
 -19   1  14       34.72       23.08     28.51 o 
 -18   1  14       80.78       83.68     28.61 o 
 -17   1  14      162.05      147.78     29.88 o 
 -16   1  14       31.57       22.32     23.12 o 
 -15   1  14       98.23       80.24     26.56 o 
 -14   1  14        0.02        9.51     16.95 o 
 -13   1  14      210.75      204.34     31.57 o 
 -12   1  14        7.97        5.94     15.29 o 
 -11   1  14       32.32        4.15     12.69 o 
 -10   1  14      211.30      225.61     23.48 o 
  -9   1  14        0.00        3.66     10.42 o 
  -8   1  14      101.04       86.94     16.38 o 
  -7   1  14       24.00       29.62     16.82 o 
  -6   1  14       64.75       75.47     16.03 o 
  -5   1  14       93.50       66.99     14.46 o 
  -4   1  14      125.51      103.61     14.94 o 
  -3   1  14       80.57       72.78     14.79 o 
  -2   1  14      292.25      266.35     19.37 o 
  -1   1  14      128.02      123.44     14.17 o 
   0   1  14      550.35      616.13     28.71 o 
   1   1  14      125.63      138.41     14.20 o 
   2   1  14      174.76      166.51     15.95 o 
   3   1  14      119.78      117.55     13.65 o 
   4   1  14      341.19      323.84     21.34 o 
   5   1  14      225.76      232.97     23.49 o 
   6   1  14      280.48      305.18     28.58 o 
   7   1  14      133.88      131.17     22.24 o 
   8   1  14      225.22      200.18     26.39 o 
   9   1  14      128.71      115.91     24.36 o 
  10   1  14      116.03       87.39     25.87 o 
  11   1  14       30.31       59.83     22.07 o 
  12   1  14        8.26        5.72     23.13 o 
  13   1  14        6.92        2.64     25.62 o 
  14   1  14        3.56        9.85     22.73 o 
 -21   2  14       70.02       57.85     37.06 o 
 -20   2  14        0.70       18.75     38.36 o 
 -19   2  14       16.81        6.42     30.80 o 
 -18   2  14       11.85       12.90     33.51 o 
 -17   2  14       12.23      -20.40     27.92 o 
 -16   2  14      133.43      125.98     33.36 o 
 -15   2  14       16.94       18.70     20.53 o 
 -14   2  14        3.81        7.29     23.54 o 
 -13   2  14       24.60       16.44     20.25 o 
 -12   2  14      552.32      542.03     44.06 o 
 -11   2  14       42.29       55.07     20.16 o 
 -10   2  14        8.51       13.30     13.98 o 
  -9   2  14       85.66       48.09     13.13 o 
  -8   2  14     1243.57     1257.89     50.71 o 
  -7   2  14       51.43       26.00     13.69 o 
  -6   2  14       18.72       15.83     12.32 o 
  -5   2  14       11.30       -0.53      9.30 o 
  -4   2  14      627.20      551.61     33.44 o 
  -3   2  14      177.00      175.89     16.80 o 
  -2   2  14       21.49       22.67     10.41 o 
  -1   2  14      100.95      103.54     14.69 o 
   0   2  14      240.42      213.91     18.89 o 
   1   2  14       41.88       29.06     11.37 o 
   2   2  14       61.10       48.38     13.29 o 
   3   2  14       17.80       18.24     12.03 o 
   4   2  14      232.71      235.88     20.04 o 
   5   2  14      225.27      202.59     19.54 o 
   6   2  14        6.61        9.44     12.99 o 
   7   2  14      581.82      529.96     44.66 o 
   8   2  14       66.18       42.47     22.62 o 
   9   2  14      181.73      196.05     32.02 o 
  10   2  14       15.57        8.48     19.92 o 
  11   2  14       15.48       31.17     25.23 o 
  12   2  14      341.50      359.68     42.25 o 
  13   2  14       70.63       60.51     27.82 o 
  14   2  14        0.96        5.56     22.00 o 
 -20   3  14       16.90       -6.39     34.62 o 
 -19   3  14       46.44        6.89     41.20 o 
 -18   3  14        9.85       -3.04     30.52 o 
 -17   3  14       11.90       39.30     33.69 o 
 -16   3  14       17.38       -3.64     35.20 o 
 -15   3  14      141.80      139.11     41.63 o 
 -14   3  14      109.76      113.95     40.31 o 
 -13   3  14       33.62       31.11     19.36 o 
 -12   3  14       87.25       77.88     16.75 o 
 -11   3  14      157.73      149.69     19.58 o 
 -10   3  14       37.47       30.73     14.84 o 
  -9   3  14        7.72       15.03     12.74 o 
  -8   3  14       60.88       49.73     13.93 o 
  -7   3  14        4.64        1.09     10.97 o 
  -6   3  14       10.93       12.36     12.51 o 
  -5   3  14      182.05      172.52     23.76 o 
  -4   3  14      144.55      150.04     20.87 o 
  -3   3  14        3.68        2.35     14.53 o 
  -2   3  14        3.57       -1.71     11.28 o 
  -1   3  14      133.48      127.88     16.93 o 
   0   3  14        9.25       10.18     12.02 o 
   1   3  14       42.04       36.66     12.41 o 
   2   3  14      722.20      715.47     34.46 o 
   3   3  14      135.25      119.95     17.16 o 
   4   3  14       23.84       33.18     16.86 o 
   5   3  14      108.44      118.87     22.03 o 
   6   3  14      128.75      102.86     21.99 o 
   7   3  14      248.96      200.46     28.84 o 
   8   3  14       89.06       93.75     26.19 o 
   9   3  14       13.29       11.65     22.73 o 
  10   3  14       12.88       21.06     26.07 o 
  11   3  14        8.87       -2.09     24.57 o 
  12   3  14        0.29        5.18     22.64 o 
  13   3  14       14.25        4.39     20.53 o 
 -19   4  14       19.24       45.57     36.08 o 
 -18   4  14        0.06        8.42     34.94 o 
 -17   4  14       39.08       59.36     41.75 o 
 -16   4  14        3.70       27.61     33.11 o 
 -15   4  14       17.08        1.82     36.92 o 
 -14   4  14       18.15        2.79     15.72 o 
 -13   4  14        3.55        2.88     16.36 o 
 -12   4  14       28.13       15.87     16.37 o 
 -11   4  14        3.02        1.25     12.52 o 
 -10   4  14       12.27       10.06     13.07 o 
  -9   4  14       18.48        7.85     13.49 o 
  -8   4  14       18.83       -2.99     12.17 o 
  -7   4  14       42.19       27.39     17.27 o 
  -6   4  14      320.25      372.99     34.24 o 
  -5   4  14       70.63       32.24     16.59 o 
  -4   4  14        2.17       -3.28     12.23 o 
  -3   4  14      109.10      101.33     20.16 o 
  -2   4  14       71.88       64.63     18.02 o 
  -1   4  14      139.73      112.00     21.01 o 
   0   4  14        0.46       -0.01     16.04 o 
   1   4  14       37.85       48.64     22.11 o 
   2   4  14      273.08      276.75     31.44 o 
   3   4  14       51.46       61.57     18.67 o 
   4   4  14      120.27      127.35     27.72 o 
   5   4  14      317.87      330.43     34.07 o 
   6   4  14       53.00       15.81     20.63 o 
   7   4  14        3.31       21.87     18.28 o 
   8   4  14        7.39        4.38     17.85 o 
   9   4  14       47.81       75.13     32.40 o 
  10   4  14        2.75        1.61     34.11 o 
  11   4  14       19.44        1.95     28.78 o 
  12   4  14        7.63       17.56     27.68 o 
 -17   5  14        6.53       40.59     38.18 o 
 -16   5  14        0.17       -5.35     35.83 o 
 -15   5  14        0.19        1.88     16.13 o 
 -14   5  14        0.00      -17.93     19.96 o 
 -13   5  14       88.70       71.79     25.84 o 
 -12   5  14      131.26      142.33     26.85 o 
 -11   5  14       30.03       24.27     16.99 o 
 -10   5  14       40.43       42.49     21.60 o 
  -9   5  14       26.35       31.91     19.41 o 
  -8   5  14       21.42       23.02     17.61 o 
  -7   5  14       52.32       27.61     16.19 o 
  -6   5  14        1.39       15.74     17.76 o 
  -5   5  14        1.46       -3.73     16.64 o 
  -4   5  14        0.02       -1.49     15.54 o 
  -3   5  14       57.66       51.51     19.29 o 
  -2   5  14        1.51      -12.88     19.43 o 
  -1   5  14        7.07       34.51     27.71 o 
   0   5  14      187.40      198.04     38.63 o 
   1   5  14       64.96       62.87     26.54 o 
   2   5  14       17.68       45.72     30.36 o 
   3   5  14       18.23       23.44     28.63 o 
   4   5  14      194.27      227.01     41.00 o 
   5   5  14       88.26       57.07     28.26 o 
   6   5  14        9.96        1.36     18.56 o 
   7   5  14        6.12        9.37     24.54 o 
   8   5  14        1.38       18.46     24.50 o 
   9   5  14        0.51        2.03     24.14 o 
  10   5  14        0.51      -18.17     34.35 o 
 -14   6  14        0.16       -9.87     20.21 o 
 -13   6  14        9.05       11.04     22.79 o 
 -12   6  14        0.87       -6.43     20.34 o 
 -11   6  14        0.18      -10.92     21.88 o 
 -10   6  14        0.02      -21.20     24.09 o 
  -9   6  14        6.63        2.40     19.42 o 
  -8   6  14        0.14       12.35     20.45 o 
  -7   6  14        0.22       -4.94     18.42 o 
  -6   6  14        6.26      -11.82     17.13 o 
  -5   6  14        2.60        3.93     27.14 o 
  -4   6  14       48.74       86.15     33.64 o 
  -3   6  14       38.27       26.03     25.22 o 
  -2   6  14        0.23       -5.12     22.40 o 
  -1   6  14       67.82       71.30     28.19 o 
   0   6  14       97.62       87.45     37.10 o 
   1   6  14        3.44        3.43     24.09 o 
   2   6  14       19.87       29.29     26.59 o 
   3   6  14       61.56       19.13     27.57 o 
   4   6  14       30.47       23.41     35.24 o 
   5   6  14        0.42      -12.20     23.81 o 
   6   6  14        0.07       17.49     33.23 o 
   7   6  14        3.57       13.54     32.20 o 
 -10   7  14       60.92       66.29     27.37 o 
  -9   7  14       24.50       18.26     23.82 o 
  -8   7  14        5.28        4.26     34.23 o 
  -7   7  14        2.56       28.94     34.54 o 
  -6   7  14        0.05       36.32     34.18 o 
  -5   7  14        4.35       20.22     35.72 o 
  -4   7  14        7.10       30.06     35.07 o 
  -3   7  14       43.01       42.79     37.60 o 
  -2   7  14       41.46      110.22     59.00 o 
  -1   7  14       13.96        9.75     28.20 o 
   0   7  14        8.45       18.46     31.15 o 
   1   7  14        0.57        1.42     30.92 o 
   2   7  14       74.53       90.96     38.23 o 
   3   7  14       19.72       37.46     29.89 o 
 -21   0  15       22.44       51.87     51.22 o 
 -19   0  15        1.03        3.89     51.22 o 
 -17   0  15      145.00      170.51     64.19 o 
 -15   0  15        5.77       14.91     33.07 o 
 -13   0  15      561.82      551.27     52.43 o 
 -11   0  15        7.41       12.68     21.49 o 
  -9   0  15      313.22      270.27     34.81 o 
  -7   0  15       16.75       12.32     18.80 o 
  -5   0  15       56.77       57.05     24.64 o 
  -3   0  15        1.19       16.86     18.15 o 
  -1   0  15      274.48      277.49     49.27 o 
   1   0  15        0.61        1.85     15.56 o 
   3   0  15      441.92      428.88     43.55 o 
   5   0  15      122.29      138.97     31.01 o 
   7   0  15       46.04        2.73     21.69 o 
   9   0  15       82.71       85.12     30.94 o 
  11   0  15      184.99      311.38     45.11 o 
  13   0  15        3.50        3.24     36.31 o 
 -21   1  15        1.04       39.55     64.83 o 
 -20   1  15       53.36       47.33     66.13 o 
 -19   1  15        2.52        0.21     36.21 o 
 -18   1  15        0.37       -7.65     25.88 o 
 -17   1  15       35.01       39.26     27.79 o 
 -16   1  15       18.55       -4.06     21.86 o 
 -15   1  15        0.19       -0.07     21.71 o 
 -14   1  15       76.77       97.19     27.02 o 
 -13   1  15        1.67      -14.47     18.91 o 
 -12   1  15       96.29       75.25     22.64 o 
 -11   1  15      260.76      244.36     29.47 o 
 -10   1  15      162.57      163.72     26.07 o 
  -9   1  15       34.96       23.41     13.66 o 
  -8   1  15      198.71      157.21     26.36 o 
  -7   1  15        0.18        1.31     13.84 o 
  -6   1  15       29.73       28.90     13.13 o 
  -5   1  15        8.81        4.65     11.32 o 
  -4   1  15       24.63       24.22     10.29 o 
  -3   1  15      527.29      543.58     30.99 o 
  -2   1  15      179.20      180.21     17.32 o 
  -1   1  15      129.46      143.79     16.07 o 
   0   1  15      114.12      104.17     13.78 o 
   1   1  15       84.68       69.69     13.09 o 
   2   1  15        3.81        2.15      9.23 o 
   3   1  15        0.80        6.93     10.25 o 
   4   1  15        0.30        3.87     10.07 o 
   5   1  15      141.49      145.69     17.50 o 
   6   1  15       95.06       81.72     18.77 o 
   7   1  15      281.53      256.09     28.35 o 
   8   1  15        3.17       -0.03     16.01 o 
   9   1  15      154.32      126.66     28.20 o 
  10   1  15        2.00       34.82     23.39 o 
  11   1  15       36.91       20.30     23.45 o 
  12   1  15        6.79       24.91     25.45 o 
  13   1  15       41.47       39.26     25.44 o 
 -21   2  15        4.37       36.80     36.94 o 
 -20   2  15        2.27       -7.13     31.63 o 
 -19   2  15       64.11       78.26     38.90 o 
 -18   2  15       16.01       23.61     34.41 o 
 -17   2  15        0.01       -0.65     23.63 o 
 -16   2  15       90.05       80.18     27.94 o 
 -15   2  15        9.34        4.74     20.17 o 
 -14   2  15       30.38        5.10     22.29 o 
 -13   2  15       12.26       -9.39     19.42 o 
 -12   2  15      178.02      177.23     29.29 o 
 -11   2  15       69.60       44.90     21.14 o 
 -10   2  15       33.67       38.16     14.52 o 
  -9   2  15       53.68       37.04     17.87 o 
  -8   2  15       95.07       79.32     15.59 o 
  -7   2  15       69.30       74.75     16.28 o 
  -6   2  15        0.29       -2.60     10.17 o 
  -5   2  15        3.98        3.05     12.21 o 
  -4   2  15      130.52      116.59     18.02 o 
  -3   2  15      217.35      217.87     18.82 o 
  -2   2  15       10.35        7.67      9.22 o 
  -1   2  15        8.37        7.16      8.64 o 
   0   2  15      154.77      151.20     17.82 o 
   1   2  15       28.60       19.18     11.22 o 
   2   2  15      207.86      167.74     18.14 o 
   3   2  15        0.36       -1.10     12.22 o 
   4   2  15      307.79      252.25     21.44 o 
   5   2  15       17.25       16.42     12.67 o 
   6   2  15       19.89        9.58     16.48 o 
   7   2  15       80.81       91.66     27.20 o 
   8   2  15        7.99        9.78     19.26 o 
   9   2  15       37.22       64.37     24.80 o 
  10   2  15       10.45       13.24     27.75 o 
  11   2  15       11.18       -6.33     21.32 o 
  12   2  15        5.18       28.39     25.82 o 
  13   2  15       43.45       79.28     33.91 o 
 -20   3  15        6.97        1.20     31.12 o 
 -19   3  15        0.04       21.62     42.47 o 
 -18   3  15       29.66       58.74     37.28 o 
 -17   3  15       32.97      -23.80     36.12 o 
 -16   3  15       91.22      121.21     40.57 o 
 -15   3  15       30.98       25.49     32.39 o 
 -14   3  15       23.90       -0.36     21.55 o 
 -13   3  15       73.79       44.16     23.26 o 
 -12   3  15       53.80       43.78     15.74 o 
 -11   3  15        9.81        3.80     14.09 o 
 -10   3  15       62.92       51.93     17.60 o 
  -9   3  15       29.58       20.54     13.32 o 
  -8   3  15        2.68        6.03     11.65 o 
  -7   3  15        8.16       -3.14     11.63 o 
  -6   3  15       66.96       62.80     18.23 o 
  -5   3  15      119.56      104.23     18.32 o 
  -4   3  15        0.21        0.92     11.09 o 
  -3   3  15        0.00       -8.58     11.59 o 
  -2   3  15       54.25       43.96     14.73 o 
  -1   3  15       67.70       71.34     14.42 o 
   0   3  15       23.31       29.26     13.37 o 
   1   3  15       13.34       21.03     11.57 o 
   2   3  15        7.82        6.99     12.09 o 
   3   3  15      123.47      108.84     42.30 o 
   4   3  15      180.96      152.29     26.11 o 
   5   3  15      101.06       78.33     22.57 o 
   6   3  15        0.90      -15.74     17.65 o 
   7   3  15       54.45       52.57     22.24 o 
   8   3  15        2.23        0.98     19.49 o 
   9   3  15       16.52       13.86     20.43 o 
  10   3  15        1.88      -11.59     22.23 o 
  11   3  15      116.74      121.44     32.06 o 
  12   3  15        0.90       -7.29     22.93 o 
 -19   4  15        2.24      -25.02     35.88 o 
 -18   4  15       33.59       49.93     35.88 o 
 -17   4  15        0.42       16.65     43.93 o 
 -16   4  15       36.14       -1.51     30.28 o 
 -15   4  15       27.12       31.73     40.99 o 
 -14   4  15        4.32        1.94     21.71 o 
 -13   4  15        0.03       -3.45     13.95 o 
 -12   4  15       33.59       46.35     18.16 o 
 -11   4  15       67.14       59.97     16.16 o 
 -10   4  15      142.63      135.06     21.40 o 
  -9   4  15        3.67        5.55     13.32 o 
  -8   4  15        1.37       12.99     14.18 o 
  -7   4  15        4.01       17.27     14.96 o 
  -6   4  15       52.13       57.60     19.65 o 
  -5   4  15       24.90        6.55     16.24 o 
  -4   4  15        2.91       11.76     16.05 o 
  -3   4  15        1.56       -5.11     14.26 o 
  -2   4  15        7.10       -7.00     13.80 o 
  -1   4  15       30.67       23.63     18.79 o 
   0   4  15      126.21       90.78     20.54 o 
   1   4  15        1.60        8.92     22.70 o 
   2   4  15       98.19       69.21     28.52 o 
   3   4  15       50.34       32.18     24.96 o 
   4   4  15       15.59       28.04     20.49 o 
   5   4  15        0.05      -17.16     17.25 o 
   6   4  15       12.95       -1.08     17.19 o 
   7   4  15      143.09      201.11     31.30 o 
   8   4  15       23.91       23.73     18.14 o 
   9   4  15       19.95        7.84     23.24 o 
  10   4  15        0.53        0.51     31.77 o 
  11   4  15        2.06       12.38     28.85 o 
 -17   5  15        1.39       -7.53     32.49 o 
 -16   5  15       11.78       15.89     31.93 o 
 -15   5  15       82.04      113.07     26.93 o 
 -14   5  15       39.05       59.19     21.26 o 
 -13   5  15       28.92       49.69     20.92 o 
 -12   5  15        7.06        5.31     16.79 o 
 -11   5  15        1.64        5.58     17.33 o 
 -10   5  15        3.31       13.88     18.37 o 
  -9   5  15        3.22       -1.21     19.29 o 
  -8   5  15        5.08        0.58     13.84 o 
  -7   5  15       14.23       23.96     16.48 o 
  -6   5  15        1.54      -16.39     15.83 o 
  -5   5  15        6.54        2.05     17.11 o 
  -4   5  15        1.93        6.49     17.34 o 
  -3   5  15        1.03       -6.14     15.96 o 
  -2   5  15      107.27      104.31     36.63 o 
  -1   5  15        7.43       -1.36     19.19 o 
   0   5  15       21.23        3.09     27.27 o 
   1   5  15      136.09      106.82     34.24 o 
   2   5  15      155.20      136.97     34.69 o 
   3   5  15       20.67       20.65     31.85 o 
   4   5  15        0.60        2.85     32.37 o 
   5   5  15       18.56       -1.68     22.40 o 
   6   5  15        4.22      -10.12     29.97 o 
   7   5  15        0.42       -8.85     23.03 o 
   8   5  15        0.75        1.72     22.71 o 
   9   5  15       72.12       74.24     30.43 o 
 -14   6  15       25.67        2.89     22.36 o 
 -13   6  15       34.44       19.89     24.77 o 
 -12   6  15       40.30       58.46     26.20 o 
 -11   6  15       16.69       14.51     24.48 o 
 -10   6  15        0.02        4.76     18.44 o 
  -9   6  15        2.45       18.75     21.73 o 
  -8   6  15       23.19        0.43     19.09 o 
  -7   6  15       27.10       23.08     23.29 o 
  -6   6  15        4.38       18.95     23.03 o 
  -5   6  15        7.32       40.66     29.70 o 
  -4   6  15        6.49       11.66     28.41 o 
  -3   6  15       17.09       22.76     22.80 o 
  -2   6  15       33.79       50.75     33.18 o 
  -1   6  15       20.39       38.22     24.44 o 
   0   6  15       85.39       77.68     38.02 o 
   1   6  15       14.39       24.16     33.51 o 
   2   6  15        5.24        5.33     30.84 o 
   3   6  15        0.09        0.11     31.86 o 
   4   6  15        1.00       -3.02     29.13 o 
   5   6  15        0.00      -14.81     29.71 o 
   6   6  15        0.24        6.75     27.57 o 
 -10   7  15        8.87       46.06     26.71 o 
  -9   7  15        0.17       28.41     32.66 o 
  -8   7  15        4.10       -2.72     23.37 o 
  -7   7  15        0.38       -6.78     24.69 o 
  -6   7  15        1.31      -15.47     23.34 o 
  -5   7  15        8.06       17.53     26.15 o 
  -4   7  15       22.16       41.49     51.87 o 
  -3   7  15        8.30       16.21     38.25 o 
  -2   7  15        2.17       25.46     38.25 o 
  -1   7  15       24.35       34.55     30.34 o 
   0   7  15      101.06      104.60     36.08 o 
   1   7  15        0.91       35.25     32.42 o 
   2   7  15        1.04       19.67     30.74 o 
 -20   0  16       16.03      -15.56     57.70 o 
 -18   0  16        4.48        1.95     49.27 o 
 -16   0  16      137.15      123.18     59.00 o 
 -14   0  16       15.22      -14.91     27.23 o 
 -12   0  16      168.77      159.91     32.54 o 
 -10   0  16       48.94       34.72     20.16 o 
  -8   0  16     3414.83     3915.95    177.64 o 
  -6   0  16        3.16        4.54     26.58 o 
  -4   0  16      890.86      718.36     71.97 o 
  -2   0  16        1.22        1.30     18.80 o 
   0   0  16        9.96       -3.89     20.37 o 
   2   0  16        6.25        9.09     22.06 o 
   4   0  16     2612.40     2891.41    113.14 o 
   6   0  16        2.65      -12.05     23.26 o 
   8   0  16     2385.84     2839.35    121.85 o 
  10   0  16        5.14       12.57     29.33 o 
  12   0  16       28.57       36.31     40.85 o 
 -21   1  16        1.92       25.29     68.08 o 
 -20   1  16       10.47       -9.60     39.88 o 
 -19   1  16       14.26       -0.47     30.73 o 
 -18   1  16       19.50       45.07     34.84 o 
 -17   1  16       83.81      130.84     32.68 o 
 -16   1  16       27.12       34.00     24.79 o 
 -15   1  16       86.91       91.18     25.17 o 
 -14   1  16        7.95        1.91     21.52 o 
 -13   1  16      107.06       88.89     25.21 o 
 -12   1  16        8.46      -12.51     18.32 o 
 -11   1  16      361.00      366.00     47.90 o 
 -10   1  16      174.98      145.98     24.59 o 
  -9   1  16      356.26      261.82     81.63 o 
  -8   1  16        7.15       10.10     17.75 o 
  -7   1  16      313.28      272.48     36.39 o 
  -6   1  16       41.56       31.37     18.53 o 
  -5   1  16       22.76       30.03     13.52 o 
  -4   1  16       11.68       19.90     12.04 o 
  -3   1  16       15.98       15.52     12.00 o 
  -2   1  16       26.14        5.62      8.81 o 
  -1   1  16        1.23        2.13      9.79 o 
   0   1  16        0.73       -0.69      8.80 o 
   1   1  16        0.07       -0.91      9.43 o 
   2   1  16      281.10      261.91     20.60 o 
   3   1  16     1275.70     1256.12     41.56 o 
   4   1  16     1949.54     2075.83     52.95 o 
   5   1  16      888.62      953.54     61.76 o 
   6   1  16      724.30      701.23     43.14 o 
   7   1  16        6.52       -2.90     15.51 o 
   8   1  16       69.68       51.34     20.18 o 
   9   1  16       70.88       57.47     24.69 o 
  10   1  16       15.59        3.93     20.25 o 
  11   1  16        2.09        4.06     25.28 o 
  12   1  16        0.52      -10.67     23.02 o 
  13   1  16        1.13        9.70     30.01 o 
 -20   2  16        2.03       17.48     35.47 o 
 -19   2  16        0.03       -3.61     32.69 o 
 -18   2  16       43.63       48.53     37.01 o 
 -17   2  16       13.20       11.91     22.55 o 
 -16   2  16        4.96        4.18     20.48 o 
 -15   2  16        6.21       11.75     21.99 o 
 -14   2  16        0.02       -2.12     18.89 o 
 -13   2  16       79.83       68.66     25.17 o 
 -12   2  16       33.36       50.33     61.22 o 
 -11   2  16      357.45      350.04     35.42 o 
 -10   2  16      315.65      329.68     34.30 o 
  -9   2  16       67.80       71.70     15.56 o 
  -8   2  16       14.46       12.66     12.63 o 
  -7   2  16      122.95       90.77     17.16 o 
  -6   2  16      143.28      134.21     19.68 o 
  -5   2  16      560.83      581.05     35.98 o 
  -4   2  16       37.69       18.21     12.11 o 
  -3   2  16       16.89       12.45     10.26 o 
  -2   2  16      249.99      254.09     20.47 o 
  -1   2  16      464.36      453.05     30.36 o 
   0   2  16       63.51       48.43     12.31 o 
   1   2  16      914.42      907.64     39.16 o 
   2   2  16      620.34      627.39     33.46 o 
   3   2  16      147.63      127.33     18.01 o 
   4   2  16        0.95       -6.49     13.89 o 
   5   2  16      274.84      307.10     24.71 o 
   6   2  16     1941.97     2128.38     87.99 o 
   7   2  16       13.02        8.72     17.20 o 
   8   2  16        0.02       -1.83     24.48 o 
   9   2  16        0.27        1.63     23.24 o 
  10   2  16      300.41      373.48     45.21 o 
  11   2  16       55.69       66.79     29.29 o 
  12   2  16       15.86        9.01     25.24 o 
 -20   3  16        2.61       42.02     43.48 o 
 -19   3  16       22.93       15.24     40.94 o 
 -18   3  16        2.87       16.82     31.92 o 
 -17   3  16       20.11       18.47     33.23 o 
 -16   3  16       20.20        6.05     44.74 o 
 -15   3  16      115.20      134.64     65.16 o 
 -14   3  16        2.25        7.64     22.58 o 
 -13   3  16      163.48      177.88     31.63 o 
 -12   3  16       37.63       24.07     14.74 o 
 -11   3  16       18.40        8.07     13.04 o 
 -10   3  16        0.06        0.40     15.64 o 
  -9   3  16       88.29       77.31     18.47 o 
  -8   3  16      350.35      318.39     29.49 o 
  -7   3  16       15.61       26.84     16.12 o 
  -6   3  16        0.02       -3.26     11.86 o 
  -5   3  16       54.53       44.30     15.78 o 
  -4   3  16        0.00       -4.03     11.28 o 
  -3   3  16        5.36       -0.74     11.74 o 
  -2   3  16       18.64        9.86     14.42 o 
  -1   3  16        0.15       -7.57     13.59 o 
   0   3  16       44.59       46.96     14.22 o 
   1   3  16     1097.23     1120.39     45.08 o 
   2   3  16      453.84      407.92     28.25 o 
   3   3  16       83.23       71.41     22.33 o 
   4   3  16        3.12       12.79     17.77 o 
   5   3  16       32.37       18.74     17.04 o 
   6   3  16      158.24      123.43     25.11 o 
   7   3  16      433.40      487.76     54.68 o 
   8   3  16      203.04      228.00     40.40 o 
   9   3  16       23.27       32.45     29.16 o 
  10   3  16        9.16       14.82     24.50 o 
  11   3  16       19.93       58.00     28.06 o 
 -18   4  16        0.01        0.25     37.46 o 
 -17   4  16        0.01       17.33     30.34 o 
 -16   4  16        0.04        0.84     41.57 o 
 -15   4  16       65.82       53.51     40.85 o 
 -14   4  16       39.00       38.38     29.62 o 
 -13   4  16      260.64      281.93     33.46 o 
 -12   4  16      227.56      230.16     31.91 o 
 -11   4  16        0.00        9.93     14.57 o 
 -10   4  16        1.32        3.62     14.42 o 
  -9   4  16        4.82        0.30     14.93 o 
  -8   4  16       38.59       60.89     19.10 o 
  -7   4  16        9.79        7.71     16.72 o 
  -6   4  16       74.57       80.88     20.97 o 
  -5   4  16       12.26        3.76     16.23 o 
  -4   4  16       76.31       56.06     18.68 o 
  -3   4  16       21.15        6.14     15.33 o 
  -2   4  16       29.72       21.17     19.63 o 
  -1   4  16      353.12      308.26     32.78 o 
   0   4  16      577.34      664.67     59.13 o 
   1   4  16       54.02       78.15     25.56 o 
   2   4  16       42.10       67.46     24.69 o 
   3   4  16      658.97      588.79    103.73 o 
   4   4  16      390.15      422.87     42.21 o 
   5   4  16      143.71      112.91     24.69 o 
   6   4  16        0.58       -2.80     17.39 o 
   7   4  16       30.71       37.80     24.02 o 
   8   4  16       93.62      101.63     37.87 o 
   9   4  16       13.47       -2.38     23.66 o 
  10   4  16       10.70       62.18     30.22 o 
 -16   5  16       10.00        3.54     22.88 o 
 -15   5  16       30.18       42.44     21.94 o 
 -14   5  16       10.02       13.33     23.81 o 
 -13   5  16       15.93       16.09     21.59 o 
 -12   5  16        1.25       -3.14     19.89 o 
 -11   5  16        2.60       -2.08     19.78 o 
 -10   5  16      129.50      123.12     28.18 o 
  -9   5  16        0.87       -0.83     18.26 o 
  -8   5  16        7.67       -0.68     15.18 o 
  -7   5  16       43.30       37.23     21.17 o 
  -6   5  16       50.33       42.38     21.33 o 
  -5   5  16       23.49       19.59     16.70 o 
  -4   5  16        0.32      -21.03     16.83 o 
  -3   5  16        7.19        1.14     19.45 o 
  -2   5  16       70.73       95.76     32.86 o 
  -1   5  16      296.53      372.13     47.51 o 
   0   5  16        9.33       11.80     24.64 o 
   1   5  16       18.27       -2.83     22.43 o 
   2   5  16       16.67       21.78     28.89 o 
   3   5  16       45.93       50.30     26.98 o 
   4   5  16        9.26       10.13     31.39 o 
   5   5  16       53.51       79.00     36.43 o 
   6   5  16        4.54       24.97     31.38 o 
   7   5  16        3.56       18.39     32.58 o 
   8   5  16        5.11       20.22     24.61 o 
 -13   6  16       10.74        4.67     19.75 o 
 -12   6  16        2.65       -9.57     20.43 o 
 -11   6  16        0.04       12.62     24.75 o 
 -10   6  16        0.00        2.93     21.64 o 
  -9   6  16        0.01       11.62     24.12 o 
  -8   6  16        6.12      -11.07     20.18 o 
  -7   6  16        0.82      -13.71     19.77 o 
  -6   6  16        0.09       -0.65     26.58 o 
  -5   6  16        0.08      -20.45     22.40 o 
  -4   6  16        5.81       17.04     29.96 o 
  -3   6  16      142.86      124.12     34.70 o 
  -2   6  16       15.31      -12.94     30.55 o 
  -1   6  16        7.67       27.63     31.77 o 
   0   6  16       13.59       -9.25     35.98 o 
   1   6  16      199.40      187.02     40.96 o 
   2   6  16      227.11      241.32     55.76 o 
   3   6  16        0.65        1.39     26.12 o 
   4   6  16        7.04       13.88     39.55 o 
   5   6  16       39.69       64.36     35.68 o 
  -8   7  16        5.53       -1.71     33.94 o 
  -7   7  16        9.44       27.09     33.92 o 
  -6   7  16        6.61       -8.29     31.40 o 
  -5   7  16        1.42       14.54     27.26 o 
  -4   7  16        2.02      -26.58     28.53 o 
  -3   7  16       83.42       39.55     53.16 o 
  -2   7  16        0.73       15.23     37.22 o 
  -1   7  16       26.69       13.02     28.12 o 
   0   7  16        0.02       -4.78     29.62 o 
 -21   0  17        1.79        3.89     62.89 o 
 -19   0  17        7.84       16.21     44.74 o 
 -17   0  17        5.79       47.98     42.79 o 
 -15   0  17       61.58       30.47     47.98 o 
 -13   0  17        0.47       15.56     34.36 o 
 -11   0  17     5117.04     5033.02    145.07 o 
  -9   0  17       56.81       42.79     28.53 o 
  -7   0  17     1945.73     1729.76    115.40 o 
  -5   0  17        1.15       20.75     23.34 o 
  -3   0  17      256.94      177.00     38.90 o 
  -1   0  17        0.23       -7.13     20.75 o 
   1   0  17     3282.87     3584.74    125.61 o 
   3   0  17       18.56       32.91     24.61 o 
   5   0  17     3211.80     3416.65    128.37 o 
   7   0  17        0.41      -19.89     27.40 o 
   9   0  17        0.41       -5.59     23.61 o 
  11   0  17        9.70       11.02     34.36 o 
 -21   1  17       63.78       81.69     79.10 o 
 -20   1  17        8.30        1.28     41.59 o 
 -19   1  17       12.58       44.09     40.49 o 
 -18   1  17       20.12       -9.56     42.79 o 
 -17   1  17       14.47        6.80     25.55 o 
 -16   1  17       82.33       50.88     25.03 o 
 -15   1  17       88.64       69.39     25.51 o 
 -14   1  17      343.83      303.71     40.26 o 
 -13   1  17      113.60      146.51     29.56 o 
 -12   1  17        2.09        9.00     22.05 o 
 -11   1  17      167.30      173.64     27.94 o 
 -10   1  17       32.91       29.23     18.69 o 
  -9   1  17        4.40       -2.37     19.57 o 
  -8   1  17      343.08      344.77     40.77 o 
  -7   1  17        1.91       -1.66     15.23 o 
  -6   1  17      393.99      409.61     43.54 o 
  -5   1  17      109.21      119.13     22.73 o 
  -4   1  17        0.85       -2.47     10.10 o 
  -3   1  17       85.26      115.74     17.58 o 
  -2   1  17       35.69       42.67     15.00 o 
  -1   1  17        8.82       -6.22     10.27 o 
   0   1  17       44.87       41.33     11.72 o 
   1   1  17      238.36      224.03     21.10 o 
   2   1  17       64.12       34.61     13.29 o 
   3   1  17      136.67      165.61     18.34 o 
   4   1  17      595.08      699.69     33.60 o 
   5   1  17      147.75      181.61     27.72 o 
   6   1  17      339.97      341.70     32.36 o 
   7   1  17        4.22        2.43     19.34 o 
   8   1  17       90.02       85.53     22.43 o 
   9   1  17        8.62      -10.13     19.58 o 
  10   1  17       59.82       59.81     29.68 o 
  11   1  17       38.85       38.72     24.72 o 
  12   1  17       17.60       16.30     30.35 o 
 -20   2  17        1.49       -5.19     53.81 o 
 -19   2  17       14.71       33.28     39.17 o 
 -18   2  17       11.75       -8.23     22.96 o 
 -17   2  17       52.22       56.92     28.45 o 
 -16   2  17       70.51       85.82     27.68 o 
 -15   2  17       20.19      -19.13     19.33 o 
 -14   2  17      577.03      730.73     56.07 o 
 -13   2  17      482.69      452.06     86.38 o 
 -12   2  17      175.00      121.23     26.64 o 
 -11   2  17       78.33       69.04     21.20 o 
 -10   2  17      453.44      424.69     40.52 o 
  -9   2  17     2489.43     2528.41     79.21 o 
  -8   2  17       84.30       67.83     16.92 o 
  -7   2  17        0.14       -2.19     11.41 o 
  -6   2  17        6.29       -4.10     14.06 o 
  -5   2  17      480.95      493.98     35.76 o 
  -4   2  17      192.28      187.50     25.80 o 
  -3   2  17       15.99        6.44     10.77 o 
  -2   2  17       76.03       70.10     14.27 o 
  -1   2  17      357.36      299.77     24.00 o 
   0   2  17       51.57       46.06     14.97 o 
   1   2  17        2.58        9.09     11.22 o 
   2   2  17       18.80        3.83     11.51 o 
   3   2  17     2513.11     2573.37    106.55 o 
   4   2  17       25.19       36.69     15.37 o 
   5   2  17       19.14       23.15     14.46 o 
   6   2  17      136.63      124.93     30.15 o 
   7   2  17      378.63      313.81     40.45 o 
   8   2  17      274.99      333.90     40.13 o 
   9   2  17        4.40       -8.67     20.89 o 
  10   2  17       56.69       66.33     30.28 o 
  11   2  17        0.05       14.21     24.39 o 
 -19   3  17       13.76        2.50     35.31 o 
 -18   3  17       39.22       58.55     42.68 o 
 -17   3  17        0.00      -12.01     31.28 o 
 -16   3  17       20.17       -1.21     37.22 o 
 -15   3  17      139.84      115.67     31.58 o 
 -14   3  17        3.76       -2.56     24.42 o 
 -13   3  17        8.28       11.44     18.69 o 
 -12   3  17      298.39      274.84     28.67 o 
 -11   3  17        8.64        0.96     13.13 o 
 -10   3  17       97.06       92.47     20.28 o 
  -9   3  17       68.86       65.59     15.92 o 
  -8   3  17       13.30       12.55     17.78 o 
  -7   3  17       83.46       94.66     22.16 o 
  -6   3  17       16.08       21.80     16.30 o 
  -5   3  17       79.60       79.91     22.50 o 
  -4   3  17        8.92        3.69     13.52 o 
  -3   3  17      277.32      278.26     49.23 o 
  -2   3  17       30.35       22.53     13.78 o 
  -1   3  17      217.43      162.26     24.72 o 
   0   3  17      150.59      148.96     23.63 o 
   1   3  17      699.39      677.54     36.96 o 
   2   3  17      234.72      212.46     22.20 o 
   3   3  17        9.39       -1.99     16.77 o 
   4   3  17       38.35       26.95     20.35 o 
   5   3  17       18.40       24.44     17.90 o 
   6   3  17      159.42      127.39     26.79 o 
   7   3  17       48.38       70.64     36.60 o 
   8   3  17      199.85      270.19     48.21 o 
   9   3  17       88.29      151.43     44.71 o 
  10   3  17       10.47       12.85     28.60 o 
  11   3  17        0.00      -11.21     27.56 o 
 -18   4  17        7.66       27.46     33.18 o 
 -17   4  17        1.91       39.80     54.46 o 
 -16   4  17      152.29      148.95     49.61 o 
 -15   4  17       92.72       80.45     39.57 o 
 -14   4  17        1.61       -2.14     16.77 o 
 -13   4  17        4.24       23.35     21.22 o 
 -12   4  17        0.18        2.08     16.51 o 
 -11   4  17       56.35       44.30     16.89 o 
 -10   4  17       76.13       84.85     19.28 o 
  -9   4  17       67.57       54.03     19.77 o 
  -8   4  17      259.18      267.86     31.09 o 
  -7   4  17      456.90      451.18     38.51 o 
  -6   4  17      196.49      189.50     27.23 o 
  -5   4  17       76.42       74.96     20.41 o 
  -4   4  17       10.75        4.81     14.69 o 
  -3   4  17       10.39       10.26     16.80 o 
  -2   4  17       94.09       63.64     22.08 o 
  -1   4  17        7.19        1.60     15.46 o 
   0   4  17       86.39       81.03     31.44 o 
   1   4  17      437.93      413.36     49.46 o 
   2   4  17       71.04       66.08     29.12 o 
   3   4  17       31.49       11.35     23.66 o 
   4   4  17       84.36       69.10     31.77 o 
   5   4  17      118.01       96.85     25.24 o 
   6   4  17       48.69       55.22     21.18 o 
   7   4  17        1.08       -9.81     27.56 o 
   8   4  17        2.25       16.49     31.28 o 
   9   4  17      134.94      117.53     39.50 o 
 -16   5  17        0.88       12.76     30.83 o 
 -15   5  17        4.06       18.96     24.11 o 
 -14   5  17        6.90       -4.42     19.59 o 
 -13   5  17        1.35       -0.50     22.74 o 
 -12   5  17       30.12       16.51     22.06 o 
 -11   5  17        0.67        7.92     18.44 o 
 -10   5  17      114.86       85.17     28.20 o 
  -9   5  17       32.28       18.91     15.52 o 
  -8   5  17        6.22       -1.82     16.20 o 
  -7   5  17       15.49       17.87     20.67 o 
  -6   5  17       23.97        7.86     19.77 o 
  -5   5  17       93.90      103.39     23.75 o 
  -4   5  17       36.67       13.28     20.54 o 
  -3   5  17       35.38       25.39     29.71 o 
  -2   5  17       31.10       38.00     26.80 o 
  -1   5  17      590.18      795.70     70.56 o 
   0   5  17       60.25       42.71     29.57 o 
   1   5  17        1.86       22.78     24.42 o 
   2   5  17       22.93      -17.52     26.58 o 
   3   5  17       39.51       49.41     33.38 o 
   4   5  17       33.17       35.65     29.35 o 
   5   5  17        0.40       18.62     29.70 o 
   6   5  17        3.66       14.20     25.93 o 
   7   5  17      196.70      224.95     42.90 o 
 -13   6  17       14.40        1.63     19.53 o 
 -12   6  17        0.38       -1.15     25.12 o 
 -11   6  17       13.05        3.30     24.56 o 
 -10   6  17       43.66       48.79     29.46 o 
  -9   6  17        4.64       -8.80     17.94 o 
  -8   6  17        6.72       13.40     20.87 o 
  -7   6  17        0.10       -6.93     20.90 o 
  -6   6  17       32.99       31.23     25.67 o 
  -5   6  17       65.34       75.44     31.42 o 
  -4   6  17       71.79       58.33     36.08 o 
  -3   6  17       15.44        2.15     33.07 o 
  -2   6  17       56.10       62.96     35.08 o 
  -1   6  17       73.20       65.68     31.53 o 
   0   6  17       36.06       11.72     28.19 o 
   1   6  17       32.71       13.85     29.61 o 
   2   6  17       18.02        9.46     26.92 o 
   3   6  17        2.35      -22.97     29.04 o 
   4   6  17        0.57      -18.46     27.37 o 
  -6   7  17       15.44       27.84     29.23 o 
  -5   7  17        2.05       15.10     30.35 o 
  -4   7  17       54.31       63.54     42.14 o 
  -3   7  17      142.58      196.45     64.83 o 
 -20   0  18       10.30      -13.62     62.24 o 
 -18   0  18       23.17      -18.80     55.76 o 
 -16   0  18       51.33       47.33     51.22 o 
 -14   0  18      533.64      689.83    105.68 o 
 -12   0  18      591.64      701.50     93.36 o 
 -10   0  18       98.12      115.92     29.54 o 
  -8   0  18      344.53      315.09     60.94 o 
  -6   0  18     4879.51     5022.01    203.58 o 
  -4   0  18       66.82       75.21     33.07 o 
  -2   0  18      715.48      746.23     80.39 o 
   0   0  18        1.37       -3.89     16.43 o 
   2   0  18      375.29      414.25     50.37 o 
   4   0  18       21.32        6.31     25.37 o 
   6   0  18      284.89      263.09     43.49 o 
   8   0  18        6.08      -16.37     22.48 o 
  10   0  18      102.34      148.20     39.81 o 
 -20   1  18        0.35       20.04     42.20 o 
 -19   1  18        0.39       18.72     41.53 o 
 -18   1  18       21.89       25.85     31.68 o 
 -17   1  18       10.96       18.42     29.35 o 
 -16   1  18      156.19      128.05     39.88 o 
 -15   1  18      390.39      419.57     46.95 o 
 -14   1  18      688.15      616.70     52.11 o 
 -13   1  18      410.37      325.55     39.06 o 
 -12   1  18     1186.19     1201.40    100.56 o 
 -11   1  18      634.25      568.92     64.26 o 
 -10   1  18      970.18      994.39     57.11 o 
  -9   1  18     1010.85      854.49     64.72 o 
  -8   1  18      303.95      248.58     38.64 o 
  -7   1  18        5.87       -2.71     22.41 o 
  -6   1  18       15.16       25.22     20.27 o 
  -5   1  18       87.27       61.12     20.11 o 
  -4   1  18      364.69      455.55     87.66 o 
  -3   1  18       99.74       99.49     18.73 o 
  -2   1  18        4.91        6.77     12.36 o 
  -1   1  18       80.07       97.32     15.56 o 
   0   1  18      394.53      337.73     24.84 o 
   1   1  18     1054.86      994.88     41.83 o 
   2   1  18      553.46      546.27     32.71 o 
   3   1  18      794.41      747.16     34.95 o 
   4   1  18      332.32      359.26     33.03 o 
   5   1  18      347.85      320.61     32.57 o 
   6   1  18       35.70       24.83     19.10 o 
   7   1  18      103.58       97.26     24.37 o 
   8   1  18        9.80       -1.27     24.96 o 
   9   1  18       15.26       36.55     24.42 o 
  10   1  18       34.92       36.63     25.81 o 
  11   1  18        8.33        9.21     30.12 o 
 -20   2  18        6.39       10.37     72.61 o 
 -19   2  18       23.80        3.89     68.08 o 
 -18   2  18       19.13       -5.98     23.77 o 
 -17   2  18        3.46      -13.97     24.57 o 
 -16   2  18        1.68        5.08     22.24 o 
 -15   2  18        2.81        4.23     26.68 o 
 -14   2  18      181.79      216.36     34.09 o 
 -13   2  18       87.86       84.46     26.59 o 
 -12   2  18      317.07      316.15     38.70 o 
 -11   2  18      199.33      164.12     29.64 o 
 -10   2  18      408.75      432.35     42.23 o 
  -9   2  18      486.13      690.90    106.46 o 
  -8   2  18      938.05      870.43     58.00 o 
  -7   2  18      449.16      462.34     34.19 o 
  -6   2  18       18.23        9.08     13.90 o 
  -5   2  18     1166.86     1252.57     55.13 o 
  -4   2  18      267.84      267.46     28.01 o 
  -3   2  18      154.60      147.60     21.73 o 
  -2   2  18       16.21       27.08     12.55 o 
  -1   2  18       12.59        2.46     13.29 o 
   0   2  18        0.01        4.46     13.72 o 
   1   2  18       88.90       93.52     15.98 o 
   2   2  18        0.07      -11.61     13.31 o 
   3   2  18       43.76       44.60     14.16 o 
   4   2  18        2.40       15.05     15.22 o 
   5   2  18      257.11      282.61     41.99 o 
   6   2  18       35.71       55.55     23.90 o 
   7   2  18      114.52      119.65     30.53 o 
   8   2  18        1.28      -15.20     24.12 o 
   9   2  18        3.24      -19.89     20.72 o 
  10   2  18        1.59       -5.94     21.76 o 
  11   2  18        6.26       -1.92     27.32 o 
 -19   3  18       35.64       76.75     43.64 o 
 -18   3  18      235.69      275.71     61.06 o 
 -17   3  18      161.26      189.63     45.58 o 
 -16   3  18        2.91       12.82     31.86 o 
 -15   3  18       15.39       22.27     21.94 o 
 -14   3  18       96.14      101.62     30.63 o 
 -13   3  18      380.90      429.50     47.30 o 
 -12   3  18      298.11      337.59     60.92 o 
 -11   3  18      366.60      303.20     28.90 o 
 -10   3  18      339.49      304.63     27.75 o 
  -9   3  18        6.93        9.20     16.93 o 
  -8   3  18      129.81      121.64     25.11 o 
  -7   3  18      428.28      422.34     36.37 o 
  -6   3  18       38.92       43.04     17.86 o 
  -5   3  18        3.21       -8.12     17.36 o 
  -4   3  18        6.35        0.80     15.81 o 
  -3   3  18        0.02        5.15     15.24 o 
  -2   3  18      799.94      825.28     85.59 o 
  -1   3  18      371.31      306.62     33.17 o 
   0   3  18       39.62       26.57     15.59 o 
   1   3  18        7.18        8.77     17.74 o 
   2   3  18       68.63       43.68     19.94 o 
   3   3  18      259.79      297.99     31.90 o 
   4   3  18      126.38       97.90     23.89 o 
   5   3  18      160.84      180.70     27.57 o 
   6   3  18       79.49      104.64     36.63 o 
   7   3  18        2.39       16.88     29.96 o 
   8   3  18       20.91       40.88     27.86 o 
   9   3  18       22.83       17.83     29.04 o 
  10   3  18        8.94       11.69     36.09 o 
 -17   4  18       28.74       97.89     48.56 o 
 -16   4  18       64.96       48.22     35.50 o 
 -15   4  18        7.42       -7.78     35.76 o 
 -14   4  18        6.62       -7.79     21.94 o 
 -13   4  18        0.06       12.44     17.49 o 
 -12   4  18      161.12      171.68     23.87 o 
 -11   4  18      785.89      780.48     45.18 o 
 -10   4  18      110.62      131.38     23.16 o 
  -9   4  18      419.95      409.45     32.97 o 
  -8   4  18        9.03        6.04     20.28 o 
  -7   4  18      168.13      164.73     31.65 o 
  -6   4  18        6.04        8.34     17.81 o 
  -5   4  18       40.49       36.51     17.84 o 
  -4   4  18       25.75       20.35     19.91 o 
  -3   4  18      115.00      110.91     27.89 o 
  -2   4  18      361.06      335.68     43.36 o 
  -1   4  18       26.95       34.18     29.60 o 
   0   4  18        4.96       -5.82     24.50 o 
   1   4  18       20.81       19.38     25.54 o 
   2   4  18       76.18       77.94     30.22 o 
   3   4  18       10.75       10.72     24.18 o 
   4   4  18        4.48        4.35     22.67 o 
   5   4  18       20.75       35.81     28.41 o 
   6   4  18       42.02       40.57     21.54 o 
   7   4  18       83.95      114.21     37.11 o 
   8   4  18        2.25       18.17     31.40 o 
 -15   5  18       55.83       65.21     23.24 o 
 -14   5  18        2.26        8.82     18.93 o 
 -13   5  18        4.68       -6.11     22.44 o 
 -12   5  18        0.01       21.93     25.78 o 
 -11   5  18       10.82       13.83     18.69 o 
 -10   5  18       37.06       10.11     20.64 o 
  -9   5  18       91.36      104.26     23.55 o 
  -8   5  18      142.35      153.56     25.99 o 
  -7   5  18        2.77        8.89     22.87 o 
  -6   5  18       30.74       35.86     23.08 o 
  -5   5  18      271.23      340.09     39.31 o 
  -4   5  18       38.76       53.19     27.76 o 
  -3   5  18       55.32       52.45     32.71 o 
  -2   5  18       10.24       21.47     24.64 o 
  -1   5  18        0.07       12.64     25.48 o 
   0   5  18      126.19      146.73     38.75 o 
   1   5  18       42.10       40.94     33.33 o 
   2   5  18       15.06        5.42     27.71 o 
   3   5  18        7.80       10.77     24.33 o 
   4   5  18        0.36       -7.41     31.42 o 
   5   5  18        0.02       33.20     28.23 o 
   6   5  18        1.26       -7.84     23.62 o 
 -12   6  18      173.48      196.05     37.26 o 
 -11   6  18        0.98       27.31     24.16 o 
 -10   6  18        3.64      -30.31     20.52 o 
  -9   6  18        0.11       14.61     27.00 o 
  -8   6  18       45.27       52.62     28.52 o 
  -7   6  18       78.62      122.68     50.25 o 
  -6   6  18        0.77       25.26     30.42 o 
  -5   6  18        7.82       43.10     30.31 o 
  -4   6  18        3.67       16.01     26.17 o 
  -3   6  18       12.99        6.16     24.30 o 
  -2   6  18       34.67       33.11     30.28 o 
  -1   6  18       46.80       83.64     38.90 o 
   0   6  18       20.01       67.84     38.94 o 
   1   6  18       46.73       53.95     39.22 o 
   2   6  18        1.02       23.87     36.33 o 
   3   6  18        2.66       -8.49     26.98 o 
 -19   0  19        0.96       44.74     47.33 o 
 -17   0  19      263.19      288.51     80.39 o 
 -15   0  19       89.70      118.65     60.94 o 
 -13   0  19       46.41       28.53     35.01 o 
 -11   0  19      195.12      215.90     53.16 o 
  -9   0  19     2802.89     2698.38    163.38 o 
  -7   0  19        0.53      -12.32     22.69 o 
  -5   0  19       60.37       78.45     35.01 o 
  -3   0  19       19.54       27.88     22.69 o 
  -1   0  19      329.81      273.60     54.46 o 
   1   0  19       54.91        6.63     23.05 o 
   3   0  19       68.67       46.50     59.97 o 
   5   0  19        4.09      -18.06     22.58 o 
   7   0  19        0.05       -3.55     27.04 o 
   9   0  19        4.10      -10.23     32.76 o 
 -20   1  19        5.98       -0.13     37.06 o 
 -19   1  19        1.04       35.13     37.52 o 
 -18   1  19       13.64       28.08     37.60 o 
 -17   1  19        1.92        9.90     37.47 o 
 -16   1  19       28.76       53.39     39.78 o 
 -15   1  19      157.61      113.59     75.53 o 
 -14   1  19      242.26      260.77     36.87 o 
 -13   1  19      274.84      213.36     33.74 o 
 -12   1  19      613.78      583.99     66.82 o 
 -11   1  19       60.75       56.08     22.03 o 
 -10   1  19       15.69        8.33     15.64 o 
  -9   1  19       64.69       45.10     25.37 o 
  -8   1  19        8.75        6.65     22.73 o 
  -7   1  19     1270.63     1237.74     78.16 o 
  -6   1  19     1253.43     1174.27     73.53 o 
  -5   1  19     1448.09     1441.58     77.41 o 
  -4   1  19     1330.68     1244.95     76.06 o 
  -3   1  19       35.39       43.02     17.31 o 
  -2   1  19       34.37        6.53     11.11 o 
  -1   1  19       55.93       36.01     13.40 o 
   0   1  19       90.52       91.61     15.55 o 
   1   1  19       26.04       31.06     14.84 o 
   2   1  19       58.83       69.28     16.97 o 
   3   1  19       10.08        3.39     14.29 o 
   4   1  19       15.30       21.40     19.67 o 
   5   1  19      139.99      136.63     24.76 o 
   6   1  19       16.68       17.95     19.81 o 
   7   1  19        0.79      -23.24     15.49 o 
   8   1  19       23.65       27.76     24.97 o 
   9   1  19        6.86        1.85     20.98 o 
  10   1  19        0.22       -6.46     29.06 o 
 -20   2  19        1.53       -4.54     70.02 o 
 -19   2  19       94.74       57.70     55.76 o 
 -18   2  19       23.11       47.47     29.53 o 
 -17   2  19        1.60       20.02     26.78 o 
 -16   2  19        0.72       10.20     34.27 o 
 -15   2  19       99.39       68.08     29.69 o 
 -14   2  19       57.65       35.43     23.47 o 
 -13   2  19      204.15      161.12     31.65 o 
 -12   2  19       73.75       69.92     23.13 o 
 -11   2  19      704.79      664.46     65.84 o 
 -10   2  19      485.66      420.65     44.44 o 
  -9   2  19        4.98       -5.47     15.34 o 
  -8   2  19      661.89      682.06     43.02 o 
  -7   2  19      966.06      902.03     52.00 o 
  -6   2  19      211.88      223.22     26.43 o 
  -5   2  19       25.48       57.51     20.96 o 
  -4   2  19      101.75      113.69     21.20 o 
  -3   2  19       87.50       95.54     21.30 o 
  -2   2  19        0.08       12.33     14.12 o 
  -1   2  19        4.29       -3.10     11.13 o 
   0   2  19        2.30      -14.05     11.65 o 
   1   2  19      165.85      117.67     18.24 o 
   2   2  19       20.56        0.76     14.30 o 
   3   2  19       15.34        3.76     14.36 o 
   4   2  19        1.79        4.55     13.90 o 
   5   2  19        2.21      -14.92     25.90 o 
   6   2  19        7.90      -13.96     20.18 o 
   7   2  19        0.92      -22.23     25.12 o 
   8   2  19        0.58       23.75     25.78 o 
   9   2  19       18.34       22.41     27.72 o 
  10   2  19        1.56       10.22     26.12 o 
 -19   3  19        0.05        3.03     45.48 o 
 -18   3  19       16.02        6.80     31.22 o 
 -17   3  19       36.76       -9.97     40.77 o 
 -16   3  19       69.06       80.19     39.35 o 
 -15   3  19        8.38       17.22     26.35 o 
 -14   3  19      165.12      172.44     41.42 o 
 -13   3  19        0.41        1.94     24.91 o 
 -12   3  19        0.24       21.41     19.46 o 
 -11   3  19        7.53       16.87     15.13 o 
 -10   3  19      121.12       92.19     20.65 o 
  -9   3  19     2121.83     2111.33     77.48 o 
  -8   3  19      652.77      700.95     57.33 o 
  -7   3  19        0.10       -0.30     16.84 o 
  -6   3  19       37.53       35.65     17.11 o 
  -5   3  19        2.27        3.92     14.89 o 
  -4   3  19       11.28        0.63     17.07 o 
  -3   3  19      164.98      182.33     25.65 o 
  -2   3  19      622.79      697.86     67.30 o 
  -1   3  19      107.52       77.14     26.29 o 
   0   3  19        4.58        4.16     14.79 o 
   1   3  19       20.83       13.04     17.12 o 
   2   3  19        2.33      -10.51     21.81 o 
   3   3  19       72.12       81.65     23.98 o 
   4   3  19       27.86       24.08     20.65 o 
   5   3  19        8.16       22.37     28.88 o 
   6   3  19       11.13       27.24     28.61 o 
   7   3  19      118.30      123.42     37.93 o 
   8   3  19        8.73        1.64     29.11 o 
   9   3  19       11.75       31.25     38.61 o 
 -17   4  19       20.05      -11.70     40.98 o 
 -16   4  19        0.63       27.83     41.87 o 
 -15   4  19       41.56       47.22     36.90 o 
 -14   4  19       97.47       86.97     30.17 o 
 -13   4  19      393.96      455.08     44.38 o 
 -12   4  19        6.25       25.76     16.47 o 
 -11   4  19        0.24       33.68     18.22 o 
 -10   4  19      118.24      161.76     26.97 o 
  -9   4  19       94.46      101.66     20.14 o 
  -8   4  19       89.75       86.58     21.42 o 
  -7   4  19        7.05        8.09     15.92 o 
  -6   4  19       89.93       73.93     22.59 o 
  -5   4  19      482.69      467.74     41.91 o 
  -4   4  19      244.59      257.88     32.95 o 
  -3   4  19       21.72       22.30     20.44 o 
  -2   4  19       47.59       37.94     19.47 o 
  -1   4  19       25.76        7.60     27.88 o 
   0   4  19        6.07      -17.59     22.80 o 
   1   4  19       11.02        1.47     24.92 o 
   2   4  19        4.21       20.34     23.14 o 
   3   4  19        9.80       18.18     24.52 o 
   4   4  19       21.69      -15.17     35.33 o 
   5   4  19       11.83        4.70     30.69 o 
   6   4  19        0.88       60.30     47.98 o 
   7   4  19        8.95      -14.21     28.43 o 
 -15   5  19        6.05       -8.41     27.00 o 
 -14   5  19        2.08      -13.89     21.25 o 
 -13   5  19        4.08        3.05     19.42 o 
 -12   5  19        0.96       -6.44     21.25 o 
 -11   5  19      531.37      593.65     52.54 o 
 -10   5  19      200.39      198.28     38.48 o 
  -9   5  19        8.09       21.67     17.11 o 
  -8   5  19      206.95      205.98     30.04 o 
  -7   5  19      336.16      385.55     39.40 o 
  -6   5  19        0.02       33.12     37.15 o 
  -5   5  19       19.99       22.89     22.27 o 
  -4   5  19        6.77       16.62     22.67 o 
  -3   5  19       16.57       30.70     29.09 o 
  -2   5  19        9.85       22.33     27.94 o 
  -1   5  19        6.42        0.36     23.52 o 
   0   5  19      226.73      308.04     47.61 o 
   1   5  19       59.71       65.38     31.07 o 
   2   5  19        4.53       -3.95     23.41 o 
   3   5  19        0.15        2.02     28.43 o 
   4   5  19        0.20      -33.99     22.66 o 
   5   5  19       36.62       54.74     55.11 o 
 -11   6  19       26.76        9.83     23.22 o 
 -10   6  19        0.00       -1.49     21.67 o 
  -9   6  19        0.04       27.66     20.09 o 
  -8   6  19       24.34       43.95     22.53 o 
  -7   6  19       11.92       26.58     33.07 o 
  -6   6  19        4.03       -3.36     25.52 o 
  -5   6  19        0.87        5.41     32.87 o 
  -4   6  19        1.98      -11.00     24.75 o 
  -3   6  19      160.34      160.70     40.74 o 
  -2   6  19      130.44      120.89     40.98 o 
  -1   6  19        0.73        3.32     35.20 o 
   0   6  19        0.99      -16.85     30.25 o 
   1   6  19        2.53        7.07     31.40 o 
 -20   0  20        9.31       56.41     64.19 o 
 -18   0  20        2.89        3.24     40.85 o 
 -16   0  20      260.60      247.02     74.56 o 
 -14   0  20       60.35       44.09     51.87 o 
 -12   0  20      391.96      333.89     71.97 o 
 -10   0  20        0.39       14.26     38.25 o 
  -6   0  20       84.19      109.57     46.03 o 
  -4   0  20     1346.79     1253.23    108.27 o 
  -2   0  20        0.65      -38.90     31.12 o 
   0   0  20       29.53        4.54     30.47 o 
   2   0  20        3.59      -14.09     21.69 o 
   4   0  20      120.91      105.27     34.86 o 
   6   0  20       11.36       14.36     24.83 o 
   8   0  20       32.89       48.95     36.22 o 
  10   0  20        1.58       -3.24     54.46 o 
 -20   1  20        2.12       21.85     40.57 o 
 -19   1  20        5.57       23.85     33.01 o 
 -18   1  20       13.64       15.65     43.11 o 
 -17   1  20      119.06       91.01     35.33 o 
 -16   1  20      209.04      207.61     45.02 o 
 -15   1  20      545.29      473.14     61.87 o 
 -14   1  20       33.27        0.19     37.28 o 
 -13   1  20        0.08       10.19     22.38 o 
 -12   1  20      124.44       63.80     24.18 o 
 -11   1  20        0.01       33.85     20.13 o 
 -10   1  20       10.99      -18.57     22.58 o 
  -9   1  20      406.15      357.47     47.05 o 
  -8   1  20      335.31      268.95     39.61 o 
  -7   1  20      652.67      591.90     56.84 o 
  -6   1  20      326.21      342.97     43.23 o 
  -5   1  20       85.71       68.08     40.20 o 
  -4   1  20        0.01       30.21     22.11 o 
  -3   1  20       29.09       57.53     26.02 o 
  -2   1  20       26.44       13.13     17.13 o 
  -1   1  20        0.02        2.33     15.31 o 
   0   1  20       10.45       -0.13     12.31 o 
   1   1  20        2.97       -9.82     13.57 o 
   2   1  20       44.82       29.30     14.51 o 
   3   1  20       55.63       50.23     23.86 o 
   4   1  20      173.86      127.12     27.14 o 
   5   1  20       82.97       80.63     21.65 o 
   6   1  20       23.22       19.24     20.33 o 
   7   1  20        1.39       -5.08     22.94 o 
   8   1  20       11.16      -11.08     23.69 o 
   9   1  20        3.19        1.56     22.25 o 
 -19   2  20       10.72       79.75     72.61 o 
 -18   2  20       63.67       59.61     42.83 o 
 -17   2  20        2.99        1.60     28.24 o 
 -16   2  20       16.28        1.41     25.67 o 
 -15   2  20       41.15       52.81     31.30 o 
 -14   2  20        6.76       -2.66     25.44 o 
 -13   2  20       56.85       17.41     26.65 o 
 -12   2  20        5.34      -20.49     19.42 o 
 -11   2  20      130.46       82.49     26.78 o 
 -10   2  20      232.46      161.87     37.13 o 
  -9   2  20        5.61      -17.92     22.18 o 
  -8   2  20      145.94      176.31     27.47 o 
  -7   2  20      659.35      696.04     46.52 o 
  -6   2  20      320.41      324.56     51.74 o 
  -5   2  20       78.72       64.26     17.55 o 
  -4   2  20        0.01        7.14     15.88 o 
  -3   2  20      212.50      173.30     24.42 o 
  -2   2  20       89.38       63.60     18.41 o 
  -1   2  20        7.99        6.60     12.25 o 
   0   2  20       17.44       14.65     17.78 o 
   1   2  20       74.98       62.53     18.06 o 
   2   2  20       27.27        6.51     14.34 o 
   3   2  20        5.24       -7.40     14.86 o 
   4   2  20       14.32       -6.92     23.02 o 
   5   2  20       39.69       18.79     32.53 o 
   6   2  20        7.26       -2.96     28.52 o 
   7   2  20       15.01        8.85     23.40 o 
   8   2  20        2.68       12.62     24.83 o 
   9   2  20        4.42       21.01     31.60 o 
 -18   3  20       18.09      -15.16     42.37 o 
 -17   3  20       19.14       11.01     41.49 o 
 -16   3  20       80.06      116.31     36.43 o 
 -15   3  20       16.09       10.53     25.75 o 
 -14   3  20       11.50       20.24     23.66 o 
 -13   3  20      391.02      397.84     45.19 o 
 -12   3  20      337.67      266.93     37.96 o 
 -11   3  20      138.58      147.61     24.93 o 
 -10   3  20        9.95       -5.75     14.96 o 
  -9   3  20        8.22       12.71     18.83 o 
  -8   3  20        1.29        8.52     17.50 o 
  -7   3  20       77.29      105.07     38.04 o 
  -6   3  20       36.54       20.69     19.78 o 
  -5   3  20      323.82      328.05     33.44 o 
  -4   3  20      461.10      440.96     38.58 o 
  -3   3  20        0.16      -10.74     14.71 o 
  -2   3  20       13.78       28.28     19.12 o 
  -1   3  20        2.61       -1.41     18.02 o 
   0   3  20      130.88       85.75     20.84 o 
   1   3  20       55.22       28.51     18.11 o 
   2   3  20       35.67       29.39     19.77 o 
   3   3  20       11.95       26.86     25.07 o 
   4   3  20        2.22       14.82     20.09 o 
   5   3  20        5.78       -8.69     23.99 o 
   6   3  20       66.59       93.34     30.92 o 
   7   3  20       90.86      106.01     38.26 o 
   8   3  20       35.44       68.12     32.56 o 
 -16   4  20        0.18       32.07     38.28 o 
 -15   4  20        9.56        2.40     36.64 o 
 -14   4  20        0.46       -5.95     23.94 o 
 -13   4  20        0.31       18.56     18.16 o 
 -12   4  20        2.24       25.48     17.67 o 
 -11   4  20       60.57       48.06     19.60 o 
 -10   4  20      124.04      123.07     25.34 o 
  -9   4  20      677.41      664.66     49.29 o 
  -8   4  20        0.00        2.25     21.39 o 
  -7   4  20       50.74       22.12     22.67 o 
  -6   4  20        8.99        2.92     18.83 o 
  -5   4  20        7.79       10.91     18.50 o 
  -4   4  20       16.16       22.17     18.50 o 
  -3   4  20       43.02       31.58     20.45 o 
  -2   4  20       11.56       -5.20     18.18 o 
  -1   4  20        3.32        6.26     21.89 o 
   0   4  20      168.69      179.83     37.18 o 
   1   4  20        2.80        5.22     20.95 o 
   2   4  20        1.60       -7.58     29.11 o 
   3   4  20        1.31       10.06     22.09 o 
   4   4  20        0.57       24.59     30.33 o 
   5   4  20        0.77      -11.67     28.53 o 
   6   4  20        9.67       10.37     44.74 o 
 -14   5  20        0.01       16.53     23.47 o 
 -13   5  20       33.02       30.55     23.53 o 
 -12   5  20        9.84       18.67     26.16 o 
 -11   5  20      231.53      262.83     39.88 o 
 -10   5  20      162.80      161.67     27.82 o 
  -9   5  20       14.95       43.47     20.32 o 
  -8   5  20       28.01       62.39     26.84 o 
  -7   5  20        0.37        3.51     24.32 o 
  -6   5  20       19.49       22.04     19.84 o 
  -5   5  20        0.74       19.67     22.58 o 
  -4   5  20        1.25       27.31     29.55 o 
  -3   5  20       43.40       68.16     35.98 o 
  -2   5  20      464.43      572.05     62.58 o 
  -1   5  20        7.98       35.71     29.75 o 
   0   5  20        7.16       34.54     25.42 o 
   1   5  20       13.13       43.99     31.93 o 
   2   5  20       19.33      -26.55     31.71 o 
   3   5  20        0.00        3.76     24.81 o 
   4   5  20        8.21        9.96     34.36 o 
  -9   6  20        5.44        4.91     22.84 o 
  -8   6  20        5.87       22.57     32.03 o 
  -7   6  20        1.59       23.88     33.78 o 
  -6   6  20       83.14      125.37     37.66 o 
  -5   6  20       42.87       63.35     62.56 o 
  -4   6  20       23.80       35.88     33.71 o 
  -3   6  20       12.31       50.67     40.34 o 
  -2   6  20        6.15        4.60     32.54 o 
  -1   6  20       14.58       46.64     37.69 o 
 -19   0  21        0.01      -25.29     41.49 o 
 -17   0  21        1.73       26.58     53.81 o 
 -15   0  21      270.48      185.42     75.21 o 
 -13   0  21        4.10       -7.13     32.42 o 
 -11   0  21      230.39      270.36     60.30 o 
  -9   0  21        2.57       20.75     31.12 o 
  -7   0  21     7188.27     7262.66    267.76 o 
  -5   0  21       83.45       97.90     39.55 o 
  -3   0  21      400.91      372.79     60.94 o 
  -1   0  21       36.29       42.14     42.14 o 
   1   0  21        2.96        9.08     29.82 o 
   3   0  21        0.14      -32.75     22.06 o 
   5   0  21      136.71      179.77     45.57 o 
   7   0  21        3.02       -8.87     36.08 o 
   9   0  21       26.26      108.27     57.70 o 
 -19   1  21        0.03       23.03     41.75 o 
 -18   1  21        6.84       13.52     32.00 o 
 -17   1  21       64.59       73.84     42.39 o 
 -16   1  21      123.32       80.63     44.74 o 
 -15   1  21      158.16      114.39     39.08 o 
 -14   1  21      179.74       89.37     40.64 o 
 -13   1  21      120.81       80.94     34.51 o 
 -12   1  21      172.47      147.60     60.46 o 
 -11   1  21      123.87      116.72     28.24 o 
 -10   1  21      346.35      328.66     46.07 o 
  -9   1  21       43.07       36.19     37.60 o 
  -8   1  21        0.04       16.06     24.64 o 
  -7   1  21      101.55       96.90     34.10 o 
  -6   1  21       22.66       18.97     24.14 o 
  -5   1  21       45.46       46.59     24.90 o 
  -4   1  21       45.02       29.43     23.91 o 
  -3   1  21       33.83       67.76     33.39 o 
  -2   1  21       21.70       18.28     20.49 o 
  -1   1  21        0.09       20.44     23.36 o 
   0   1  21        3.66        2.73     15.35 o 
   1   1  21       15.97       10.17     15.64 o 
   2   1  21       95.23       99.75     19.30 o 
   3   1  21       47.80       37.92     22.65 o 
   4   1  21        8.62        4.15     20.99 o 
   5   1  21       17.30       39.08     22.28 o 
   6   1  21       15.25       23.31     23.87 o 
   7   1  21        4.37       10.47     24.82 o 
   8   1  21       52.47       77.87     29.78 o 
 -19   2  21        0.81       14.20     37.56 o 
 -18   2  21        1.05       -0.63     28.41 o 
 -17   2  21       36.09        6.48     35.60 o 
 -16   2  21        4.29        6.05     26.76 o 
 -15   2  21        0.28       28.46     26.70 o 
 -14   2  21        0.30       -9.16     22.74 o 
 -13   2  21      118.77       89.92     30.54 o 
 -12   2  21       13.10       -3.80     24.77 o 
 -11   2  21       13.15       -8.85     20.46 o 
 -10   2  21      107.10       71.17     27.67 o 
  -9   2  21     1495.00     1439.41     92.18 o 
  -8   2  21      138.53       94.00     30.47 o 
  -7   2  21       27.36       35.48     21.94 o 
  -6   2  21      298.64      239.99     28.13 o 
  -5   2  21     2064.08     2247.49     78.17 o 
  -4   2  21      564.07      566.74     40.19 o 
  -3   2  21        1.55       17.23     14.12 o 
  -2   2  21       21.24       16.19     16.78 o 
  -1   2  21       16.64       20.18     14.50 o 
   0   2  21       15.48        1.90     13.20 o 
   1   2  21        1.97       -6.56     15.31 o 
   2   2  21       83.12       89.85     18.70 o 
   3   2  21       62.62       68.49     24.04 o 
   4   2  21        0.97      -12.21     32.77 o 
   5   2  21        1.96      -18.43     26.70 o 
   6   2  21        0.21       20.44     30.46 o 
   7   2  21       44.40       91.97     36.14 o 
   8   2  21        0.28       -1.54     22.86 o 
 -17   3  21        3.11       -8.46     40.81 o 
 -16   3  21        0.01        0.78     28.25 o 
 -15   3  21       46.18       36.43     30.33 o 
 -14   3  21       94.95       76.96     25.85 o 
 -13   3  21       87.74       76.55     25.48 o 
 -12   3  21      297.17      243.46     35.28 o 
 -11   3  21       15.68        2.18     19.59 o 
 -10   3  21        3.71       17.75     20.52 o 
  -9   3  21        0.31       -4.51     20.88 o 
  -8   3  21       23.06        7.15     17.48 o 
  -7   3  21      569.60      644.96     46.84 o 
  -6   3  21       17.18       -4.49     15.49 o 
  -5   3  21       23.28       34.84     21.45 o 
  -4   3  21        4.27       12.35     16.33 o 
  -3   3  21       24.65       20.21     20.05 o 
  -2   3  21        0.97       16.12     20.49 o 
  -1   3  21        7.49        9.99     19.07 o 
   0   3  21       25.09        9.46     19.27 o 
   1   3  21      109.33       89.44     33.07 o 
   2   3  21       13.02       -5.24     21.89 o 
   3   3  21       12.19       11.43     19.33 o 
   4   3  21       39.12       77.15     64.19 o 
   5   3  21        0.31       21.10     34.04 o 
   6   3  21       31.12       45.90     34.05 o 
   7   3  21       42.25       51.85     37.36 o 
 -16   4  21        1.48       10.31     31.93 o 
 -15   4  21        6.28        1.92     40.02 o 
 -14   4  21        0.62        4.67     39.25 o 
 -13   4  21       17.34       -3.91     18.11 o 
 -12   4  21      101.94       81.14     20.34 o 
 -11   4  21      352.57      381.81     34.77 o 
 -10   4  21       17.99        6.67     17.45 o 
  -9   4  21       15.96       25.70     19.92 o 
  -8   4  21       81.45       69.25     22.52 o 
  -7   4  21       67.98       50.23     22.70 o 
  -6   4  21        0.69       22.34     22.32 o 
  -5   4  21        2.20       -7.60     17.20 o 
  -4   4  21       79.60       84.92     25.68 o 
  -3   4  21      453.95      388.85     41.20 o 
  -2   4  21      343.01      376.49     48.55 o 
  -1   4  21       27.19       -2.83     22.66 o 
   0   4  21      119.11      120.34     34.84 o 
   1   4  21       63.36       86.23     30.84 o 
   2   4  21        0.31      -13.27     28.85 o 
   3   4  21        4.27       12.83     28.30 o 
   4   4  21       12.67       17.98     24.01 o 
   5   4  21       21.92       77.80     66.78 o 
 -13   5  21        0.22        7.16     19.33 o 
 -12   5  21        0.04        3.80     23.73 o 
 -11   5  21        9.25       50.89     29.95 o 
 -10   5  21        9.37       37.98     22.69 o 
  -9   5  21      247.86      275.90     32.78 o 
  -8   5  21        9.74       24.14     20.86 o 
  -7   5  21        0.23       -2.47     19.79 o 
  -6   5  21       32.89       25.20     23.74 o 
  -5   5  21       37.10       50.80     26.48 o 
  -4   5  21        5.91       32.48     32.19 o 
  -3   5  21        0.14       -9.57     33.10 o 
  -2   5  21       39.10       27.96     26.91 o 
  -1   5  21        0.13        9.77     25.50 o 
   0   5  21       28.75       35.35     30.55 o 
   1   5  21        1.67      -14.31     27.60 o 
   2   5  21        0.80        6.48     25.27 o 
 -18   0  22        4.22       47.98     60.94 o 
 -16   0  22       19.83       76.50     48.63 o 
 -14   0  22      168.63      122.54     50.57 o 
 -12   0  22        1.64       -1.95     40.85 o 
 -10   0  22      603.59      492.74     79.10 o 
  -8   0  22        0.40      -31.77     33.71 o 
  -6   0  22     1051.10     1269.44    117.35 o 
  -4   0  22       11.95       40.20     42.14 o 
  -2   0  22      686.10      468.10     71.32 o 
   0   0  22       29.68       25.29     42.79 o 
   2   0  22      573.86      639.17     66.63 o 
   4   0  22       35.10       15.63     33.12 o 
   6   0  22        0.95       -6.70     36.67 o 
   8   0  22        3.38       39.64     40.31 o 
 -19   1  22        8.25       30.11     36.45 o 
 -18   1  22       12.08       34.70     41.53 o 
 -17   1  22       42.49       27.21     36.19 o 
 -16   1  22        2.33       -6.20     36.60 o 
 -15   1  22        3.07      -14.23     28.02 o 
 -14   1  22       16.96       -6.63     35.98 o 
 -13   1  22        7.10      -17.78     25.30 o 
 -12   1  22        0.34       -2.90     30.46 o 
 -11   1  22       29.01       17.67     19.67 o 
 -10   1  22       36.75       50.00     27.87 o 
  -9   1  22      130.69       84.76     31.38 o 
  -8   1  22      339.71      324.48     70.67 o 
  -7   1  22      605.45      550.92     56.51 o 
  -6   1  22      937.25      859.26     70.84 o 
  -5   1  22      930.10      845.77     68.07 o 
  -4   1  22     1159.89     1061.29     76.78 o 
  -3   1  22      642.89      563.00     56.58 o 
  -2   1  22      490.51      478.04     59.00 o 
  -1   1  22      500.42      491.82     55.54 o 
   0   1  22      340.08      267.58     35.51 o 
   1   1  22      141.59      121.01     27.12 o 
   2   1  22       84.68       54.37     26.53 o 
   3   1  22       91.07      115.25     30.10 o 
   4   1  22       62.21       53.98     26.91 o 
   5   1  22       45.88       40.84     24.62 o 
   6   1  22        9.10        8.50     24.93 o 
   7   1  22       26.31       23.87     29.97 o 
 -18   2  22       18.62        1.18     39.18 o 
 -17   2  22       29.98       18.94     33.05 o 
 -16   2  22       15.78        5.52     33.08 o 
 -15   2  22        9.42      -10.77     24.25 o 
 -14   2  22        0.03        3.08     22.96 o 
 -13   2  22        0.99        5.95     21.67 o 
 -12   2  22      231.99      135.94     42.23 o 
 -11   2  22        1.58       21.30     23.95 o 
 -10   2  22        0.39       -7.40     21.23 o 
  -9   2  22       35.24       19.05     27.57 o 
  -8   2  22      571.06      531.95     57.98 o 
  -7   2  22        0.16       15.86     21.92 o 
  -6   2  22        5.61       16.73     18.56 o 
  -5   2  22        7.53       16.79     18.04 o 
  -4   2  22      739.58      747.21     47.68 o 
  -3   2  22       29.93       32.07     18.03 o 
  -2   2  22       83.71       60.42     22.30 o 
  -1   2  22      424.53      355.15     33.34 o 
   0   2  22        1.73       11.29     16.47 o 
   1   2  22      117.97       92.32     20.62 o 
   2   2  22       24.98       11.67     16.92 o 
   3   2  22      173.15      145.42     36.94 o 
   4   2  22       66.71       83.45     39.51 o 
   5   2  22       25.43       37.39     30.35 o 
   6   2  22        4.48       -1.40     27.22 o 
   7   2  22        3.32       11.81     28.65 o 
 -17   3  22        8.74       18.58     33.00 o 
 -16   3  22        0.22       -2.18     23.84 o 
 -15   3  22       13.37       17.15     25.81 o 
 -14   3  22        2.06        8.82     24.44 o 
 -13   3  22        2.97       -8.33     25.85 o 
 -12   3  22        0.00       -1.15     24.62 o 
 -11   3  22        2.63       12.14     22.81 o 
 -10   3  22      414.51      350.02     37.73 o 
  -9   3  22      324.95      361.70     39.26 o 
  -8   3  22        3.19        3.08     17.58 o 
  -7   3  22       22.90       15.07     16.80 o 
  -6   3  22      215.20      213.52     33.82 o 
  -5   3  22      283.36      201.58     29.84 o 
  -4   3  22      300.83      299.29     34.75 o 
  -3   3  22      504.41      563.52     50.40 o 
  -2   3  22      446.79      472.26     41.59 o 
  -1   3  22       66.51       52.10     29.44 o 
   0   3  22       62.38       47.35     19.42 o 
   1   3  22      108.05      121.05     34.70 o 
   2   3  22      151.17      144.05     34.69 o 
   3   3  22       18.09       21.95     24.90 o 
   4   3  22       16.11        4.54     62.24 o 
   5   3  22       25.49       22.69     45.38 o 
 -15   4  22        4.36      -26.58     33.69 o 
 -14   4  22        6.44       16.86     35.44 o 
 -13   4  22        5.05       -6.70     20.15 o 
 -12   4  22        8.67        0.94     16.12 o 
 -11   4  22       22.79       40.86     18.52 o 
 -10   4  22      164.14      167.49     27.43 o 
  -9   4  22        1.72      -10.49     18.99 o 
  -8   4  22        0.00       25.66     24.01 o 
  -7   4  22       43.18       18.80     19.33 o 
  -6   4  22      182.14      147.93     42.05 o 
  -5   4  22        6.63       -0.47     19.81 o 
  -4   4  22       93.02      102.92     27.50 o 
  -3   4  22      255.76      267.45     37.82 o 
  -2   4  22        3.45       28.74     43.11 o 
  -1   4  22        9.52       14.91     28.19 o 
   0   4  22        6.93       -9.79     27.58 o 
   1   4  22        3.14        1.29     58.67 o 
   2   4  22       34.79       33.08     30.15 o 
   3   4  22       14.74        6.08     20.69 o 
   4   4  22        5.03       24.64     65.48 o 
 -12   5  22      128.73       84.12     26.02 o 
 -11   5  22      102.86      110.30     31.09 o 
 -10   5  22        0.66       -4.35     20.47 o 
  -9   5  22        4.70        7.39     19.04 o 
  -8   5  22      213.60      285.21     39.23 o 
  -7   5  22       63.47       61.25     27.29 o 
  -6   5  22        0.07      -11.13     21.31 o 
  -5   5  22        3.47       -3.86     28.98 o 
  -4   5  22       14.97       34.26     35.59 o 
  -3   5  22       20.46       57.77     34.27 o 
  -2   5  22       41.79       36.61     29.33 o 
  -1   5  22      114.93      158.04     43.98 o 
   0   5  22      160.15      190.16     47.91 o 
 -17   0  23       27.70       27.88     42.14 o 
 -15   0  23        1.18      -11.67     49.92 o 
 -13   0  23        8.62       21.40     35.01 o 
 -11   0  23        3.74      -12.32     29.82 o 
  -9   0  23      198.63      177.64     59.65 o 
  -7   0  23        8.91      -23.99     38.90 o 
  -5   0  23      825.81      864.88     99.20 o 
  -3   0  23        0.84       29.82     40.20 o 
  -1   0  23       75.43       79.75     46.68 o 
   1   0  23       31.08       36.96     45.38 o 
   3   0  23      658.00      691.02     87.53 o 
   5   0  23        3.39       19.40     37.70 o 
 -18   1  23        9.33       29.75     36.92 o 
 -17   1  23        0.01      -11.54     30.09 o 
 -16   1  23        9.95       37.80     40.42 o 
 -15   1  23        0.01       -2.03     38.18 o 
 -14   1  23        6.20        9.52     32.09 o 
 -13   1  23        5.31       28.95     34.05 o 
 -12   1  23       30.01       24.93     27.09 o 
 -11   1  23        0.01       15.59     26.38 o 
 -10   1  23        8.22        2.56     30.36 o 
  -9   1  23        0.00       22.06     23.07 o 
  -8   1  23       21.20       -5.39     20.76 o 
  -7   1  23        0.84       -7.18     20.67 o 
  -6   1  23      122.05       68.49     28.58 o 
  -5   1  23       55.88       49.69     26.68 o 
  -4   1  23      190.26      190.87     38.48 o 
  -3   1  23       52.72       49.20     32.86 o 
  -2   1  23        0.01        8.80     22.11 o 
  -1   1  23       21.34       31.89     29.09 o 
   0   1  23       16.43       38.98     30.18 o 
   1   1  23       76.29       92.94     28.22 o 
   2   1  23       18.06        2.40     21.17 o 
   3   1  23       29.19       25.92     24.04 o 
   4   1  23       37.84       48.29     24.18 o 
   5   1  23        5.58       -3.17     27.91 o 
   6   1  23        0.10       17.53     31.33 o 
 -17   2  23        5.92        5.83     35.53 o 
 -16   2  23        7.59        6.36     31.66 o 
 -15   2  23       25.02       14.77     37.56 o 
 -14   2  23        0.90       -6.57     19.83 o 
 -13   2  23        1.53       20.14     24.71 o 
 -12   2  23       56.20       41.40     24.27 o 
 -11   2  23       13.87       27.02     23.18 o 
 -10   2  23        0.37      -25.16     20.41 o 
  -9   2  23        0.35        5.19     31.17 o 
  -8   2  23       88.33       55.12     29.42 o 
  -7   2  23       45.19       33.48     28.12 o 
  -6   2  23       40.29       18.85     20.37 o 
  -5   2  23        2.96       -6.44     17.94 o 
  -4   2  23      129.57      119.16     27.25 o 
  -3   2  23      109.04      140.18     26.01 o 
  -2   2  23      174.55      158.33     26.41 o 
  -1   2  23        6.61       41.21     21.12 o 
   0   2  23      146.44      104.04     23.82 o 
   1   2  23       86.00       70.79     22.70 o 
   2   2  23       33.37      -13.63     35.98 o 
   3   2  23        8.45       15.92     32.12 o 
   4   2  23        0.91      -10.53     38.68 o 
   5   2  23      195.88      244.61     52.51 o 
 -16   3  23        2.88       -9.28     31.18 o 
 -15   3  23        1.54       -3.01     28.28 o 
 -14   3  23        0.74       -4.76     26.44 o 
 -13   3  23        0.24       12.05     24.45 o 
 -12   3  23        2.48       24.19     26.54 o 
 -11   3  23        1.03       -0.60     23.64 o 
 -10   3  23       18.63       39.21     27.87 o 
  -9   3  23        1.44       -8.42     15.86 o 
  -8   3  23       61.94       66.50     22.07 o 
  -7   3  23       17.82       -9.26     19.24 o 
  -6   3  23       66.82       58.69     20.70 o 
  -5   3  23        0.08        5.71     19.32 o 
  -4   3  23        2.64      -18.42     19.36 o 
  -3   3  23        0.14       17.31     22.42 o 
  -2   3  23        7.67        7.81     18.00 o 
  -1   3  23      343.19      363.61     55.80 o 
   0   3  23        4.41        5.51     20.05 o 
   1   3  23       13.76       30.84     26.36 o 
   2   3  23        0.66      -12.27     23.17 o 
   3   3  23        3.02      -20.10     58.35 o 
   4   3  23        2.91       -6.48     59.00 o 
 -14   4  23       46.51       36.54     31.73 o 
 -13   4  23        1.89       -0.79     20.82 o 
 -12   4  23        5.10       19.74     18.12 o 
 -11   4  23        0.12        1.84     14.92 o 
 -10   4  23       14.05        6.11     16.64 o 
  -9   4  23       55.27       45.66     24.59 o 
  -8   4  23        0.84       -7.08     17.20 o 
  -7   4  23        5.81       20.57     22.08 o 
  -6   4  23        3.96       -2.19     19.29 o 
  -5   4  23        6.70       -3.38     22.31 o 
  -4   4  23       13.07       11.68     25.09 o 
  -3   4  23        0.08      -12.30     25.29 o 
  -2   4  23        8.41       -3.48     22.06 o 
  -1   4  23      298.04      283.41     95.31 o 
   0   4  23       56.48       87.57     35.44 o 
   1   4  23        4.00        4.91     24.08 o 
   2   4  23       40.91       22.48     29.82 o 
 -10   5  23       13.29       12.30     22.98 o 
  -9   5  23        0.01      -20.68     24.44 o 
  -8   5  23       12.52        5.79     18.72 o 
  -7   5  23        2.14       -9.48     20.59 o 
  -6   5  23        0.05       -1.76     25.93 o 
  -5   5  23        2.55       -0.89     27.73 o 
  -4   5  23        0.62        9.69     33.07 o 
  -3   5  23       93.74       95.47     32.45 o 
  -2   5  23        0.21       14.33     30.47 o 
 -16   0  24        6.79      -36.31     44.09 o 
 -14   0  24       14.76       79.10     61.59 o 
 -12   0  24        9.78        4.54     44.74 o 
 -10   0  24        5.64       38.90     46.68 o 
  -8   0  24       29.79       39.55     44.09 o 
  -6   0  24       18.05        4.54     31.77 o 
  -4   0  24      483.47      318.98     69.37 o 
  -2   0  24       13.49      -12.32     24.64 o 
   0   0  24       35.13       20.75     46.68 o 
   2   0  24        2.30       54.46     51.22 o 
   4   0  24       15.99      -24.30     37.48 o 
 -17   1  24       15.63        3.62     33.46 o 
 -16   1  24        5.73       43.14     35.49 o 
 -15   1  24        7.06      -11.68     38.03 o 
 -14   1  24       35.20        2.30     29.43 o 
 -13   1  24       33.01        9.03     28.03 o 
 -12   1  24       31.84        2.96     35.66 o 
 -11   1  24       51.46       18.75     29.54 o 
 -10   1  24        1.58        9.40     26.95 o 
  -9   1  24       18.39       17.20     32.46 o 
  -8   1  24       31.74        0.25     24.14 o 
  -7   1  24       84.69       25.78     28.34 o 
  -6   1  24        2.20       -3.55     28.81 o 
  -5   1  24        1.82       -1.70     23.81 o 
  -4   1  24       13.63       11.30     23.00 o 
  -3   1  24        1.01        0.83     22.67 o 
  -2   1  24       38.78       53.81     28.78 o 
  -1   1  24       42.92       39.39     29.09 o 
   0   1  24        7.24       24.34     29.11 o 
   1   1  24       72.84       91.50     26.29 o 
   2   1  24       12.81       38.00     28.15 o 
   3   1  24       21.40       54.44     30.90 o 
   4   1  24        5.64      -14.79     24.96 o 
   5   1  24        4.00       28.37     34.80 o 
 -16   2  24        4.77       22.73     42.45 o 
 -15   2  24        3.42        5.38     31.19 o 
 -14   2  24        0.42       -9.86     30.64 o 
 -13   2  24        2.46      -16.23     24.34 o 
 -12   2  24        8.39       -0.16     22.50 o 
 -11   2  24        0.89      -22.29     26.58 o 
 -10   2  24       13.08       12.62     28.54 o 
  -9   2  24       20.48        9.77     23.63 o 
  -8   2  24       16.47        5.52     24.56 o 
  -7   2  24      156.27       89.96     37.60 o 
  -6   2  24       89.29       64.22     29.59 o 
  -5   2  24       54.00       20.88     19.59 o 
  -4   2  24       11.95       35.60     23.41 o 
  -3   2  24        8.02        1.04     15.40 o 
  -2   2  24      139.81       98.97     24.25 o 
  -1   2  24        1.08      -10.24     18.87 o 
   0   2  24        0.12        2.86     20.39 o 
   1   2  24        0.15        9.03     14.54 o 
   2   2  24        0.06        6.06     28.41 o 
   3   2  24        0.14        6.48     62.89 o 
   4   2  24        0.11       32.21     36.46 o 
 -15   3  24       14.43       10.01     25.58 o 
 -14   3  24        1.86       20.77     27.39 o 
 -13   3  24        8.86       10.97     29.95 o 
 -12   3  24        0.55       -8.04     24.74 o 
 -11   3  24        3.68        0.46     21.50 o 
 -10   3  24        5.88       46.87     37.29 o 
  -9   3  24        2.54       -0.80     21.47 o 
  -8   3  24       44.84       34.85     25.33 o 
  -7   3  24        0.01       -3.14     15.88 o 
  -6   3  24        1.53      -13.88     21.46 o 
  -5   3  24       62.22       33.96     24.95 o 
  -4   3  24       34.22       23.59     21.62 o 
  -3   3  24        9.64       -1.74     20.32 o 
  -2   3  24       20.76       20.30     20.34 o 
  -1   3  24        0.01       23.07     21.64 o 
   0   3  24       20.20       26.23     44.09 o 
   1   3  24        0.11      -16.71     25.79 o 
   2   3  24        1.03       24.64     52.52 o 
   3   3  24       11.10       49.92     70.67 o 
 -12   4  24        3.00      -28.59     19.93 o 
 -11   4  24        0.19       -3.44     17.00 o 
 -10   4  24        8.08       -2.48     18.52 o 
  -9   4  24       47.32       39.10     21.57 o 
  -8   4  24       50.88       15.74     21.75 o 
  -7   4  24        0.76        7.20     19.60 o 
  -6   4  24       17.17        7.35     24.07 o 
  -5   4  24       22.02      -14.87     18.42 o 
  -4   4  24        0.12       -0.73     20.41 o 
  -3   4  24       43.72       46.17     27.00 o 
  -2   4  24        1.95       -9.16     22.09 o 
  -1   4  24       18.26       48.11     33.45 o 
   0   4  24       27.10       39.97     31.73 o 
 -17   0  25       14.32       88.82     60.30 o 
 -15   0  25        0.19      -15.56     42.79 o 
 -13   0  25        1.92       14.26     41.49 o 
 -11   0  25        7.20       43.44     36.96 o 
  -9   0  25       17.03       20.10     47.33 o 
  -7   0  25      367.20      298.88     62.89 o 
  -5   0  25       26.08       -5.84     33.07 o 
  -3   0  25        2.33       12.32     36.96 o 
  -1   0  25       18.99       47.98     42.14 o 
   1   0  25       24.87       21.40     39.55 o 
   3   0  25        1.57      -27.23     47.33 o 
 -16   1  25        0.43       -2.28     34.06 o 
 -15   1  25        6.51      -14.08     32.27 o 
 -14   1  25        2.52       17.50     33.64 o 
 -13   1  25       12.34       35.11     32.56 o 
 -12   1  25        1.88      -15.89     33.78 o 
 -11   1  25        0.77       16.70     33.00 o 
 -10   1  25        1.29      -15.79     26.31 o 
  -9   1  25        9.36       -6.64     25.22 o 
  -8   1  25        3.58        5.09     30.92 o 
  -7   1  25       40.86       27.00     24.98 o 
  -6   1  25        5.52       19.20     27.79 o 
  -5   1  25       44.85       40.05     27.49 o 
  -4   1  25       42.66       23.21     25.55 o 
  -3   1  25       58.77       69.03     35.81 o 
  -2   1  25       72.30       61.73     31.78 o 
  -1   1  25        0.01       -4.57     21.78 o 
   0   1  25        2.51       11.49     27.02 o 
   1   1  25        3.47      -14.46     30.43 o 
   2   1  25        0.22       20.41     25.19 o 
   3   1  25        4.20        1.87     23.55 o 
 -15   2  25        2.41       19.82     37.36 o 
 -14   2  25        3.02       10.78     30.52 o 
 -13   2  25        1.81       -5.58     36.29 o 
 -12   2  25        1.64       -4.14     26.56 o 
 -11   2  25        8.93        0.32     32.24 o 
 -10   2  25        1.22      -10.33     22.99 o 
  -9   2  25       29.40       15.75     28.01 o 
  -8   2  25        3.65       -8.35     29.50 o 
  -7   2  25       10.11        5.50     26.10 o 
  -6   2  25       21.21       32.81     31.59 o 
  -5   2  25       77.19       49.09     27.04 o 
  -4   2  25       71.32       53.03     31.29 o 
  -3   2  25        5.50      -29.60     23.43 o 
  -2   2  25        1.96       25.55     22.22 o 
  -1   2  25        1.17       -1.47     20.36 o 
   0   2  25        1.47       -6.01     19.55 o 
   1   2  25        2.56       -4.34     28.20 o 
   2   2  25        1.89      -12.97     59.00 o 
   3   2  25       31.09       61.59     68.72 o 
 -14   3  25        0.00      -15.27     21.67 o 
 -13   3  25        4.40       16.59     24.98 o 
 -12   3  25        7.70       15.63     23.69 o 
 -11   3  25       21.13       -8.51     20.72 o 
 -10   3  25        6.03       -5.07     23.99 o 
  -9   3  25        1.32        7.16     23.98 o 
  -8   3  25        7.26      -15.52     23.17 o 
  -7   3  25        3.85      -22.09     19.69 o 
  -6   3  25       23.64        3.85     16.52 o 
  -5   3  25       45.78       39.00     19.89 o 
  -4   3  25       35.70       16.36     17.04 o 
  -3   3  25        0.00      -15.85     15.66 o 
  -2   3  25        0.01       29.23     24.43 o 
  -1   3  25        9.05       26.48     31.68 o 
   0   3  25       60.53       58.09     35.66 o 
   1   3  25        0.09       -4.22     21.14 o 
 -10   4  25        0.77        6.11     23.72 o 
  -9   4  25        7.76        4.58     17.78 o 
  -8   4  25       11.47       19.43     22.41 o 
  -7   4  25        0.98       -4.22     26.36 o 
  -6   4  25        2.17        3.06     21.60 o 
  -5   4  25        0.22       10.79     20.71 o 
  -4   4  25       10.53        9.50     25.53 o 
  -3   4  25       22.08       15.44     25.80 o 
 -14   0  26        2.38       10.37     55.76 o 
 -12   0  26        0.03       12.97     38.90 o 
 -10   0  26       51.18       93.36     46.03 o 
  -8   0  26        0.05      -17.51     29.82 o 
  -6   0  26      362.81      383.17     73.91 o 
  -4   0  26       19.89       16.21     35.66 o 
  -2   0  26        2.07      -18.80     43.44 o 
   0   0  26        0.10       12.32     33.07 o 
   2   0  26       19.04      -28.53     52.52 o 
 -15   1  26        3.28      -28.74     34.15 o 
 -14   1  26        1.59       52.88     39.04 o 
 -13   1  26       25.24       11.79     32.24 o 
 -12   1  26       16.96       -0.15     27.66 o 
 -11   1  26       18.98       18.33     34.86 o 
 -10   1  26        1.80       17.28     33.89 o 
  -9   1  26       21.56       14.97     28.19 o 
  -8   1  26        1.70      -17.95     28.32 o 
  -7   1  26        0.16        1.04     24.50 o 
  -6   1  26        3.28       -3.29     30.28 o 
  -5   1  26        4.24       10.19     28.32 o 
  -4   1  26        1.12       32.11     32.09 o 
  -3   1  26        0.96       -5.25     25.30 o 
  -2   1  26        2.38      -28.85     25.02 o 
  -1   1  26        4.88       21.23     27.83 o 
   0   1  26        1.49       -6.38     27.36 o 
   1   1  26        1.16        5.00     31.80 o 
   2   1  26        2.70       -2.62     32.48 o 
 -14   2  26        2.49        5.46     39.78 o 
 -13   2  26        1.18        9.34     34.81 o 
 -12   2  26       12.35       21.05     37.46 o 
 -11   2  26        0.03       -8.32     28.43 o 
 -10   2  26        0.03      -15.39     34.15 o 
  -9   2  26       12.81       19.54     33.89 o 
  -8   2  26      157.79      242.47     49.27 o 
  -7   2  26        3.55       44.19     38.25 o 
  -6   2  26       13.19       49.03     48.95 o 
  -5   2  26       64.80       72.18     30.88 o 
  -4   2  26       80.39       46.02     30.91 o 
  -3   2  26        0.74        5.04     26.32 o 
  -2   2  26        8.27       -8.09     21.59 o 
  -1   2  26        1.41       13.49     28.66 o 
   0   2  26       15.82       -0.37     32.50 o 
   1   2  26        0.18      -15.39     28.76 o 
 -12   3  26        0.33      -16.11     24.78 o 
 -11   3  26        7.90        0.39     31.32 o 
 -10   3  26       15.87       18.35     35.01 o 
  -9   3  26        3.32       -9.49     25.44 o 
  -8   3  26        0.18        7.18     22.58 o 
  -7   3  26        0.58      -14.43     21.71 o 
  -6   3  26        8.44        2.80     20.03 o 
  -5   3  26        3.47       -7.61     20.31 o 
  -4   3  26        0.07        4.05     19.60 o 
  -3   3  26        0.00       -5.35     18.17 o 
  -2   3  26        0.06      -10.88     21.52 o 
  -1   3  26        0.17      -14.98     27.23 o 
 -13   0  27      122.11      120.59     63.54 o 
 -11   0  27        5.05      -15.56     36.96 o 
  -9   0  27      139.89      142.63     61.59 o 
  -7   0  27        3.60       31.77     51.87 o 
  -5   0  27       27.01       40.85     38.90 o 
  -3   0  27        1.42      -62.24     44.09 o 
  -1   0  27       51.08       73.26     49.27 o 
 -14   1  27        2.60       -6.96     29.42 o 
 -13   1  27        2.02      -10.60     28.49 o 
 -12   1  27        5.75       28.74     32.95 o 
 -11   1  27        1.60      -25.68     28.97 o 
 -10   1  27        0.08      -14.22     34.15 o 
  -9   1  27        1.69        0.97     23.84 o 
  -8   1  27        0.33        5.79     29.60 o 
  -7   1  27       54.77       84.39     40.14 o 
  -6   1  27       23.42       74.41     30.25 o 
  -5   1  27       29.60       22.58     30.67 o 
  -4   1  27       24.52       76.65     38.84 o 
  -3   1  27        2.10       16.21     33.92 o 
  -2   1  27        5.63       -2.11     33.08 o 
  -1   1  27        5.83       -8.21     25.52 o 
   0   1  27        5.01       -3.52     24.90 o 
 -12   2  27        2.17      -27.96     31.73 o 
 -11   2  27       96.50       92.84     39.32 o 
 -10   2  27       18.63       56.36     39.42 o 
  -9   2  27        1.46       -7.86     25.66 o 
  -8   2  27        0.69      -11.58     23.12 o 
  -7   2  27       27.04        5.73     34.70 o 
  -6   2  27        3.63       -7.03     29.44 o 
  -5   2  27        2.82        2.59     28.58 o 
  -4   2  27       23.18       17.98     32.73 o 
  -3   2  27       23.62       36.53     35.93 o 
  -2   2  27        0.16       15.75     32.89 o 
  -9   3  27       37.77       81.45     39.41 o 
  -8   3  27       13.18       28.58     32.67 o 
  -7   3  27        2.03        5.22     34.98 o 
  -6   3  27        2.75       -3.44     24.44 o 
  -5   3  27        2.18      -10.98     20.70 o 
 -12   0  28       73.96       90.12     60.94 o 
 -10   0  28        4.21      -22.69     48.63 o 
  -8   0  28        0.21      -44.09     44.74 o 
  -6   0  28        3.46      -10.37     35.66 o 
  -4   0  28      199.75      262.58     73.91 o 
  -2   0  28        0.31       16.86     54.46 o 
 -12   1  28        0.96       30.67     33.82 o 
 -11   1  28        4.07        2.32     32.39 o 
 -10   1  28        2.67       12.96     32.06 o 
  -9   1  28        0.34       -2.89     26.94 o 
  -8   1  28        0.03       17.60     30.31 o 
  -7   1  28        0.32       -4.10     28.19 o 
  -6   1  28        8.23      -16.76     28.30 o 
  -5   1  28       12.51       22.22     28.17 o 
  -4   1  28       13.26       41.02     36.73 o 
  -3   1  28       13.87       38.00     37.18 o 
  -9   2  28        2.26      -38.09     30.31 o 
  -8   2  28        5.58       12.73     27.86 o 
  -7   2  28       67.34       96.99     40.52 o 
  -6   2  28       35.41       52.41     35.26 o 
  -5   2  28        0.84      -45.17     30.62 o 
                                                 
